# Supplementary material for: Automated identification of honey bee pollen loads for field‐applied palynological studies
Source: New Phytol. 2025 Aug 2;248(3):1584–99. doi: 10.1111/nph.70435 (PMC12489280; doi:10.1111/nph.70435)
Supplement: Supplementary file 1 — Dataset S1 Data pollen analyser and data pollen spectrophotometry for the 14 studied species. [file NPH-248-1584-s002.xlsx]

## Sheet: Data_Fluoresence Spectroscopy
Espece	L1_415	L1_416	L1_417	L1_418	L1_419	L1_420	L1_421	L1_422	L1_423	L1_424	L1_425	L1_426	L1_427	L1_428	L1_429	L1_430	L1_431	L1_432	L1_433	L1_434	L1_435	L1_436	L1_437	L1_438	L1_439	L1_440	L1_441	L1_442	L1_443	L1_444	L1_445	L1_446	L1_447	L1_448	L1_449	L1_450	L1_451	L1_452	L1_453	L1_454	L1_455	L1_456	L1_457	L1_458	L1_459	L1_460	L1_461	L1_462	L1_463
Scabiosa atropurpurea	69422	70142	70016	69392	69647	68979	69530	68546	68404	68815	67787	68074	67311	65943	65522	65026	63796	64058	63090	62148	61557	61260	60109	60354	60127	59125	59449	58377	59420	59131	58452	57628	57897	56880	56409	56105	55359	55424	54262	54156	52142	53025	52286	51701	50910	50546	50192	48456	47966
Scabiosa atropurpurea	72001	72449	73058	73883	74925	73952	74150	74137	74174	75447	75498	75831	75243	75037	74591	74903	73187	73655	72413	72294	71311	71336	70196	71257	69938	70867	69805	69923	69361	69785	69987	70056	69734	68321	67807	67346	66165	66461	65464	65175	63357	64010	62988	61307	61333	60662	59477	59656	57700
Scabiosa atropurpurea	149039	150689	150137	151071	149692	150315	151437	149577	149761	149549	148743	147609	145795	144186	144221	141804	139187	139199	136900	137085	134611	134039	130751	132423	129537	129659	127416	128092	126480	126221	125141	124003	123123	122245	119113	119180	116643	116616	114593	114129	109542	109738	109428	106733	105895	104796	103410	101675	98800
Scabiosa atropurpurea	78990	80571	81200	82433	83260	82063	84069	84470	84419	85471	84840	86117	85542	85318	85767	84457	83557	84288	83330	82481	82001	81793	81502	82260	80996	81310	80833	80516	80886	80914	79663	81142	78430	78363	78833	77671	76677	77527	75255	74917	72993	74236	73668	71277	71660	70073	69884	68254	67724
Scabiosa atropurpurea	98140	99099	100303	100747	101828	100643	103248	104137	103287	104185	105400	104800	105850	103385	104354	103996	102114	102349	101855	101191	100178	100460	99009	99342	99059	99859	98505	100346	99342	98881	99113	96980	96543	97422	95109	95385	94588	94788	91648	91394	90102	90045	89508	87440	87566	87382	85205	83599	81725
Scabiosa atropurpurea	85961	86794	87263	87434	87163	86397	86634	85996	86125	87283	86550	85459	84460	83383	82759	82517	80138	82510	80271	79224	78606	77286	77143	77195	76729	76058	75395	76087	75785	75352	73910	73902	73657	73605	72682	71729	70399	70908	69721	68841	67776	67455	68112	66890	65728	65239	63979	62928	61832
Scabiosa atropurpurea	133943	136624	135953	138723	139469	136547	139518	138026	137433	138077	136685	135597	136040	134414	134186	132164	130135	129250	128113	127086	124391	124293	121958	122857	120855	121379	119806	119971	118491	118597	117228	115933	115253	114766	112393	113129	110122	108964	107728	105231	103449	105121	103467	101008	100037	99505	97371	95450	95045
Scabiosa atropurpurea	144612	148038	147769	148263	147775	149556	148807	151217	150167	150702	149433	150199	148117	148315	146498	146736	144907	145630	143724	141900	140898	140732	139731	139141	137980	137634	137242	138731	137488	137564	135998	134288	134099	132201	132389	132201	129196	128158	125847	126089	122769	122918	121984	120553	118672	118373	115540	113864	111794
Scabiosa atropurpurea	85848	87199	87443	88373	89528	88160	89431	88401	88494	89916	91097	89158	89708	87990	87215	88191	86932	87340	86464	85321	84414	83973	83721	83493	82587	82539	83044	82333	81975	82769	81381	81015	80208	79698	78670	78315	77669	77660	75576	75410	74184	74586	72610	71364	70919	70867	69158	68608	66887
Scabiosa atropurpurea	168428	170188	170451	173154	173056	172624	173725	175023	174564	175999	174889	174994	173927	171694	171780	170272	167808	167719	166632	164260	163041	161993	159698	160199	157945	157664	157384	157398	155867	155646	154779	152875	151422	152492	150093	148581	145872	146010	143953	141608	138727	138025	137981	136118	134163	132382	130875	128173	124569
Scabiosa atropurpurea	177926	177984	179166	178362	178393	176616	176748	175223	172980	174182	171179	168875	169177	165319	164800	161080	157326	157705	154355	151244	150391	147794	147248	145913	144629	143749	142266	141865	140801	139637	139376	139047	136385	135249	132315	131624	129057	128066	126204	123603	122354	121692	120680	117222	116779	116218	114013	111117	108854
Scabiosa atropurpurea	98652	101430	101243	102933	103394	103526	104051	103622	104496	107133	105937	107139	105832	104397	105709	104424	103268	104444	103445	102507	100730	101012	100397	100959	100534	100141	99087	99152	98881	98041	98120	98300	98068	96847	95907	95915	94022	93758	92681	90952	88786	90290	89676	87969	87300	86150	84232	83026	82253
Scabiosa atropurpurea	131900	133378	133822	134761	136743	134592	136238	135308	136191	135992	135924	135308	134418	132837	131917	131786	128043	129675	128189	125899	125123	125469	122651	123126	121736	121382	121633	120078	119748	119201	119567	118333	116645	116288	115180	114138	113096	113128	110934	109422	106495	106428	106501	104412	103469	102945	100942	98571	97408
Scabiosa atropurpurea	152448	154374	155693	156841	158291	156887	156651	157218	157702	157643	159241	156251	156063	154999	153468	153676	151186	151749	149252	149089	147149	146869	144941	145671	142861	144309	141406	143219	140354	141927	139698	139625	138132	138093	135732	135249	132598	134170	130851	128736	127103	126645	126734	123953	123056	121870	120206	117604	115923
Scabiosa atropurpurea	124688	127839	126239	127335	128417	128229	129584	126837	127989	128205	127058	128069	126537	124563	123945	123819	121442	121190	119577	118955	117834	117915	115975	116640	115667	115466	112694	114720	114095	113916	112911	110941	111773	110922	108330	107830	106571	106164	103730	103956	100713	100861	100498	98992	97548	96381	94939	94022	92252
Scabiosa atropurpurea	42661	43043	43453	43424	43137	43152	43496	42954	43179	42790	43580	43452	42694	42349	42130	41563	41473	41233	40794	40540	39908	40036	39476	39724	38318	39077	38821	38878	38198	38271	38038	37859	37747	37569	36957	36416	36184	36109	35361	34649	34198	34601	34444	33743	33077	32988	32188	31357	31139
Scabiosa atropurpurea	129476	130356	130192	131260	131760	132934	131624	131474	131484	131038	129869	129442	129218	125174	125997	124073	122214	122869	120647	119127	118468	116289	115554	117029	114163	113218	112835	113188	112836	112763	112153	110086	110353	108415	106742	106072	105928	104292	103368	101954	98980	99882	99040	96874	95975	94816	92841	91588	89581
Scabiosa atropurpurea	162036	164310	164609	166394	167526	166559	167636	166719	166597	167112	165422	165498	165903	163296	164248	161476	159989	159986	157737	157021	154331	154073	151842	152902	151257	149518	149898	149388	148365	147017	147634	146332	146139	145329	142969	141511	139884	139009	136904	134505	132622	132439	131242	130833	127904	126853	125380	122971	121258
Scabiosa atropurpurea	84237	85852	86710	87314	88453	88183	88253	88124	89471	89977	89794	90013	88939	88454	89050	88309	87324	87587	87018	86429	85428	84989	84887	84687	83722	83850	83062	84012	82792	83197	81431	81635	81288	80478	79279	79436	78272	78197	75808	75331	74841	73867	73998	72763	71357	71513	70054	69481	67884
Scabiosa atropurpurea	92374	93439	93938	93568	93529	92839	92305	92786	92443	92293	91321	90908	89728	88460	88266	87441	85281	85437	83935	83112	81762	81409	80429	80443	78733	79584	78971	79035	78972	78308	77706	76817	75974	75879	74974	73937	73060	72715	71390	70660	69248	68626	69168	67604	67089	65990	64829	63584	63437
Scabiosa atropurpurea	139344	140115	142646	141053	144104	142614	141939	143112	143315	145400	143358	142338	143326	142684	141399	139500	138169	137109	137247	136131	134973	134946	133570	133783	131189	131805	130788	131380	129943	131497	129259	129869	127736	126904	124342	125438	123513	122902	121105	118832	117370	117289	116676	115508	113363	113438	112071	108406	108818
Scabiosa atropurpurea	132291	133993	135001	133931	137154	135149	137333	136361	136311	137796	135960	135772	136857	136147	134166	133579	132720	131508	133024	130697	129724	129217	127000	129436	127598	127359	125124	125958	125438	125900	126024	126412	123468	123531	121548	121738	119660	118758	118456	115187	114144	113952	112278	113098	111111	111077	110224	108227	107341
Scabiosa atropurpurea	145813	147505	147038	146730	148857	146974	147274	148407	147391	148047	148065	147918	143842	144161	143130	142147	139899	138767	138420	136137	135041	134443	132568	133415	131091	130911	130661	130398	129114	130024	128036	127450	125902	124535	122854	122208	119611	119686	117214	116097	114650	114818	112806	112279	110113	108764	108198	105390	104547
Scabiosa atropurpurea	24715	24617	25179	25332	25560	25426	25580	25438	25728	25864	25951	25810	25412	25727	25222	25105	25142	25019	25084	24412	24258	24063	23845	24235	23666	23680	23687	23939	23628	23610	23695	23397	23037	23325	23001	22795	22613	22462	22546	21638	21600	21508	20962	21013	20425	20531	20500	19631	19782
Scabiosa atropurpurea	121525	122890	124717	125394	127555	128551	129145	130068	131677	133286	131593	132713	133337	132636	131991	131347	130245	129897	130569	129240	128253	128334	128178	128327	126552	127354	127072	128146	126927	127026	125758	127137	126580	125106	123122	122007	121457	120696	120513	118879	116966	117469	116651	114860	114313	112434	111443	108433	108893
Scabiosa atropurpurea	114527	115279	116044	115747	116882	115616	115054	114562	114467	113543	112692	112906	110877	110774	108528	108539	106194	104966	105179	103605	101967	101321	100380	99532	99832	99515	97088	98095	97393	97120	95551	95568	94177	94136	92563	92526	91075	90227	89142	87230	86481	86074	85182	84624	83572	82502	81622	79878	79368
Scabiosa atropurpurea	132307	133402	134757	136080	137377	136322	137575	137536	136867	138046	138011	137609	136844	136639	136245	134196	133907	132662	133705	131422	131100	130783	128765	130081	128755	129214	126794	127562	127471	127710	125259	126561	123630	124893	122575	121247	120125	118528	118947	118111	114709	115464	114317	112619	111667	111327	108364	106056	106893
Scabiosa atropurpurea	117500	118645	119656	119345	121469	121367	122464	123059	123711	123523	124489	123913	123454	123025	122870	123005	123230	121374	120705	120315	119502	119703	117558	119426	117871	118171	117207	118212	116805	117180	117196	116317	113891	115647	113667	113005	111846	110909	109738	108622	106674	107028	107082	104851	104948	103946	103411	100915	100095
Scabiosa atropurpurea	193117	196047	195944	194741	200901	200366	200202	202617	201581	199417	201588	201770	199863	198749	197303	196050	191107	190396	189949	187275	185590	185307	182960	184495	181102	181719	178259	179183	177302	177882	175897	174426	172770	170861	168910	169612	166778	164601	162016	160612	158159	157973	155292	153288	152154	150328	148483	145021	144200
Scabiosa atropurpurea	94897	96275	96669	97764	98974	97840	98186	98937	100816	99953	100111	99391	98384	97940	97638	96599	96304	95456	95857	93562	93441	93277	92465	92633	90337	91812	90324	91015	90790	90595	89415	90601	88756	88587	87411	86248	85722	85447	84295	83550	82316	81184	81435	80304	78584	77831	77306	76050	75441
Scabiosa atropurpurea	105760	106602	106863	106897	107815	106916	107898	106962	106912	107749	107045	106690	104504	105060	104466	103452	101683	100861	100600	99624	97141	97863	95579	96732	94588	94424	93658	94208	93797	93030	92540	92556	90895	90727	89060	88406	87222	86685	85016	84877	82482	82740	81900	81645	80076	79802	78663	76449	76129
Scabiosa atropurpurea	116866	118106	118472	118287	119990	119510	119588	120180	119579	120772	120275	119131	119286	119023	117750	116699	113990	114094	114116	113488	112147	112025	110138	110438	108989	109735	108192	109122	106944	108370	106582	106891	105062	104605	103414	101708	100238	100888	98368	96609	95976	94726	94541	94026	93046	92357	91128	88726	88261
Scabiosa atropurpurea	91592	92208	93532	94035	94338	94743	94458	95077	95532	96116	96703	94716	94442	93884	93577	93177	91782	90725	91093	89320	89404	89435	87268	87718	86464	86513	86101	85851	85325	86128	84968	85758	83724	83215	82765	82571	81998	80438	79477	78427	77604	77795	76027	76682	74846	74988	74029	72798	72110
Scabiosa atropurpurea	121266	122473	122325	122857	123619	121994	122683	122226	123230	122474	120947	120746	119102	118708	118526	116607	114898	113893	112758	111888	110952	110692	108248	109553	108158	108161	106093	107053	107006	107101	105109	105563	102804	103034	101576	100941	99625	99106	97094	95476	94407	95236	93971	92995	92067	91036	90552	87554	88461
Scabiosa atropurpurea	63167	64056	64366	65120	64978	64334	65184	64641	65410	65533	64937	64430	63578	63654	62936	62716	61850	60700	60372	59789	59569	59045	58052	58715	57785	57409	56964	57113	57016	56797	56276	56678	55504	55638	54339	54062	53939	53348	52058	52242	50900	50592	50386	49020	48987	48739	47753	47180	46377
Scabiosa atropurpurea	73305	73912	73865	73689	74851	74878	74468	74412	75005	76406	75181	75686	75007	74898	73372	73810	73018	71874	72605	71729	70469	70255	69831	70871	68832	68974	68477	69948	69130	69674	68403	68106	68285	67674	67785	66816	65454	65451	64556	63256	63114	62828	63406	61263	61534	60887	60890	58958	58854
Scabiosa atropurpurea	89967	90744	91508	92469	93762	93738	94701	93836	96125	96223	96568	97381	96044	97407	96096	95820	96044	94986	95031	94320	93249	93846	93559	94065	92603	93260	91576	92969	92351	92884	92067	91724	90730	91277	89113	89109	88474	89328	87975	86111	85798	84555	84899	83354	82910	82895	82237	79403	79222
Scabiosa atropurpurea	54893	55242	55642	55285	56450	54824	55631	56815	56892	56768	57101	55971	55756	55622	55927	55136	54988	53646	53638	53240	52501	52897	52393	52071	51169	51480	51132	51330	50854	51406	51006	51001	49889	50066	49285	48706	48223	47780	46784	46991	46485	46169	46277	45024	45172	44723	44593	42682	42901
Scabiosa atropurpurea	66812	67884	69287	68270	69603	69237	69869	70868	71569	71610	71893	71439	71445	71563	71841	71358	70546	70259	69189	69321	68455	68954	67246	68520	67359	67728	67160	67602	66507	67068	66906	66858	65155	65666	64689	64441	64189	63385	62803	61847	60808	61241	60859	59469	59081	58986	58880	56586	56552
Scabiosa atropurpurea	44528	45425	45891	45794	47401	46733	46542	47441	47855	48113	48060	48373	48553	47808	47515	47304	47139	47025	46709	46283	45691	46281	45361	45685	44986	45849	45083	44897	44517	44887	44865	45003	43999	44812	44218	43291	42499	42116	42202	41410	41485	40963	40759	39965	39807	39393	38529	37732	37832
Scabiosa atropurpurea	78525	80568	81145	81862	83544	81615	82300	83345	83613	85209	84280	85523	85614	84596	83453	84440	83586	83222	83165	83831	82279	82383	80545	81417	81020	81576	81759	81101	81676	80872	81072	81007	80070	80711	79586	78308	78066	77214	76888	75880	74903	74694	75350	74018	73057	72302	72631	70058	69437
Scabiosa atropurpurea	63702	64444	64421	65609	66798	65787	65893	66355	66917	67139	67134	67553	66963	67630	66873	67737	65929	65662	64436	64546	64436	63220	62745	64122	62585	62946	62503	62468	62176	62760	61897	62586	61120	61165	60722	60117	58580	58653	58071	56906	56850	56241	56204	55148	55255	54611	55022	52313	52896
Quercus ilex	785	867	832	793	872	846	872	848	900	832	872	825	891	807	849	878	794	840	808	873	868	894	864	852	875	906	875	866	875	892	963	888	930	907	905	893	858	956	888	901	882	897	888	971	944	919	897	946	953
Quercus ilex	1390	1303	1412	1388	1424	1430	1388	1333	1484	1424	1436	1492	1428	1372	1476	1526	1472	1407	1584	1501	1463	1548	1503	1594	1504	1609	1639	1609	1643	1741	1753	1744	1780	1803	1703	1848	1838	1819	1820	1909	2009	1884	2043	1868	2006	2002	1934	2081	1901
Quercus ilex	738	717	760	697	723	755	730	763	811	758	745	762	769	757	822	737	784	752	704	781	787	757	790	780	761	856	742	782	847	835	882	811	830	836	887	910	895	891	871	868	823	870	813	891	888	854	896	872	896
Quercus ilex	630	541	524	619	554	571	514	534	557	510	572	489	574	522	510	575	471	518	584	532	547	535	492	513	565	564	498	557	553	564	585	556	619	568	581	570	640	527	579	555	577	563	559	592	536	587	605	614	619
Quercus ilex	2049	1962	1853	1943	2003	1852	1950	1935	2062	1963	2064	1990	2008	2025	2055	1971	1983	1886	1940	1947	2006	1905	1951	1930	2016	2032	1983	2048	2068	2102	2071	2098	2221	2059	2130	2077	2130	2165	2153	2125	2183	2208	2152	2136	2126	2199	2194	2270	2176
Quercus ilex	1228	1249	1235	1279	1341	1266	1257	1283	1205	1283	1289	1334	1311	1135	1323	1275	1306	1265	1217	1214	1223	1277	1270	1303	1213	1309	1286	1317	1343	1249	1403	1456	1374	1331	1418	1383	1465	1436	1360	1435	1380	1386	1419	1350	1402	1386	1536	1371	1378
Quercus ilex	1075	1225	1219	1188	1354	1183	1184	1248	1224	1189	1181	1105	1211	1080	1107	1179	1155	1191	1160	1136	1165	1081	1159	1075	1171	1119	1127	1107	1115	1164	1183	1143	1205	1160	1153	1213	1219	1176	1188	1137	1152	1127	1109	1129	1111	1147	1091	1143	1081
Quercus ilex	614	624	674	628	625	590	629	624	645	661	703	655	675	648	614	708	647	697	635	676	657	691	585	734	632	675	704	688	697	730	723	742	772	758	698	735	713	750	757	730	794	776	818	769	890	835	786	811	793
Quercus ilex	2199	2250	2136	2180	2184	2167	2123	2173	2165	2299	2042	2231	2101	2044	2063	2083	2160	2122	2049	2045	2076	1935	1991	2064	2012	2108	2111	2149	2069	2172	2120	2246	2245	2255	2260	2201	2224	2280	2156	2258	2176	2306	2246	2217	2211	2254	2332	2283	2311
Quercus ilex	1366	1367	1350	1340	1446	1373	1425	1349	1394	1307	1486	1335	1464	1353	1318	1356	1342	1386	1384	1355	1362	1354	1322	1370	1321	1366	1421	1384	1435	1464	1407	1399	1474	1462	1452	1454	1388	1457	1449	1386	1461	1413	1427	1424	1417	1431	1421	1468	1432
Quercus ilex	1898	1946	1872	1974	2014	1993	1897	1988	1971	2070	2004	2043	1997	1991	2000	1905	1843	2130	2008	1975	1967	2040	2071	2038	2123	2101	1977	2108	2061	2107	2122	2173	2086	2162	2046	2238	2061	2129	2308	2142	2251	2260	2162	2235	2271	2186	2263	2211	2235
Quercus ilex	2588	2614	2716	2663	2638	2720	2587	2612	2622	2599	2609	2616	2642	2522	2549	2449	2463	2486	2439	2400	2460	2389	2353	2420	2293	2459	2444	2364	2424	2480	2491	2437	2506	2569	2318	2367	2413	2395	2427	2274	2262	2280	2335	2280	2306	2316	2353	2256	2269
Quercus ilex	1224	1216	1196	1300	1238	1189	1232	1249	1236	1209	1226	1190	1222	1199	1255	1199	1220	1176	1168	1242	1227	1204	1165	1145	1266	1214	1254	1245	1279	1304	1278	1216	1268	1275	1217	1314	1284	1235	1250	1205	1258	1294	1358	1294	1188	1271	1257	1270	1219
Quercus ilex	1286	1276	1336	1396	1320	1398	1289	1350	1280	1257	1357	1381	1251	1375	1292	1332	1366	1286	1334	1227	1329	1347	1253	1302	1378	1285	1375	1429	1370	1432	1362	1412	1405	1320	1323	1424	1390	1392	1339	1371	1401	1334	1379	1293	1365	1322	1348	1295	1277
Quercus ilex	1303	1396	1374	1420	1402	1374	1330	1350	1452	1417	1306	1393	1410	1389	1417	1387	1331	1329	1339	1341	1374	1342	1424	1350	1394	1358	1481	1369	1437	1443	1420	1491	1421	1505	1479	1468	1496	1465	1478	1445	1457	1399	1463	1441	1474	1441	1409	1461	1380
Quercus ilex	1258	1215	1244	1274	1234	1212	1276	1280	1257	1325	1330	1256	1262	1280	1229	1358	1251	1300	1363	1263	1363	1352	1279	1328	1340	1267	1276	1292	1346	1321	1350	1282	1491	1372	1343	1393	1520	1371	1436	1424	1391	1420	1417	1355	1434	1403	1423	1431	1267
Quercus ilex	1820	1797	1777	1817	1866	1882	1823	1790	1838	1792	1948	1843	1937	1784	1760	1806	1875	1760	1786	1792	1818	1793	1682	1732	1681	1822	1742	1762	1731	1821	1865	1805	1810	1890	1808	1762	1760	1824	1839	1845	1689	1855	1763	1703	1759	1647	1722	1686	1886
Echium vulgare	16245	16595	16869	17078	17301	17296	17724	17394	18170	18172	18053	17968	18076	18144	18139	17926	18216	17539	17715	17774	17561	17576	17482	17916	17262	17548	17260	17549	17410	17476	17257	17801	17221	17427	17445	17543	17180	17275	16934	16629	16467	16664	16793	16340	16113	16260	16132	15647	15594
Echium vulgare	13781	14009	14211	14457	14216	14538	14690	14696	14985	15131	15204	14849	15049	14974	14876	14923	14266	14558	14905	14676	14511	14403	14481	14646	14486	14685	14485	14801	14325	14691	14708	14700	14574	14561	14243	14108	14157	14240	14160	13567	13753	13564	13467	13395	13282	13280	13293	12746	12831
Echium vulgare	10512	10505	10865	10798	11079	10924	11408	11158	11297	11452	11783	11363	11398	11208	11504	11601	11295	11092	11376	11096	11316	11337	10879	11015	11100	11191	10961	11168	11031	11276	11430	11258	11073	11411	11181	11130	11080	11075	10817	10784	10472	10538	10499	10483	10561	10330	10243	9962	10031
Echium vulgare	10076	10097	10367	10370	10527	10720	10492	10487	10872	10786	10909	10697	10812	10967	10351	10587	10526	10213	10380	10382	10338	10203	10170	10275	10186	10273	10162	10401	10445	10003	10230	10381	10024	10225	10046	9978	10025	9683	9624	9444	9449	9631	9581	9459	9322	9175	9396	8926	9025
Echium vulgare	11289	11316	11742	11817	12021	11976	11969	11816	12031	11984	12556	12175	12049	12167	12084	11869	11848	11854	11913	11627	11860	11663	11655	11445	11275	11557	11621	11722	11333	11976	11597	11604	11474	11562	11484	11432	11666	11273	11153	10958	10932	10936	10688	10684	10774	10375	10404	10360	10009
Echium vulgare	7141	7188	7205	7410	7444	7308	7566	7255	7431	7522	7568	7285	7345	7400	7046	7320	6988	7148	6986	7201	6906	6803	6963	7010	6957	7131	6877	6864	7062	6878	6919	7030	6953	6762	6813	6786	6731	6579	6655	6452	6630	6298	6421	6431	6429	6345	6228	5916	6370
Echium vulgare	10465	10854	11126	10969	11079	11306	11357	11570	11541	11587	11887	11741	11389	11880	11597	11664	11698	11586	11543	11684	11476	11666	11531	11666	11247	11473	11517	11373	11362	11563	11580	11922	11287	11422	11361	11208	11095	11161	10922	11107	10904	10803	11073	10767	10492	10364	10372	10309	10157
Echium vulgare	13857	14085	14236	14378	14426	14142	14806	14363	14442	14790	14702	14438	14345	14272	14502	14185	14177	14069	14209	13955	13532	13928	13784	13892	13497	13821	13588	13649	13693	13759	13696	13803	13523	13474	13614	13518	13147	13450	13216	12879	12859	12675	12727	12254	12294	12277	12396	11847	11675
Echium vulgare	15593	15696	15711	15782	15906	15680	15800	15903	16026	16032	16104	16455	16147	16352	15765	15879	16075	15908	15924	15744	15507	15901	15533	15787	15587	15887	15912	16153	15811	16093	15996	16004	15869	15668	15425	15677	15597	15217	15082	14658	14965	14767	14792	14577	14483	14564	14249	13748	14323
Echium vulgare	6514	6621	6570	6447	6648	6604	6689	6650	6668	6675	6634	6734	6584	6573	6559	6544	6458	6452	6318	6188	6316	6129	6175	6138	6039	6334	6286	6182	6189	6174	6201	6291	6347	6082	5987	6041	5889	5899	5873	5735	5753	5730	5953	5496	5526	5685	5477	5432	5498
Echium vulgare	9912	9962	10144	10122	10028	9815	9944	9892	9916	9775	9984	9836	9763	9949	9548	9817	9529	9285	9175	9320	9349	9370	9020	9208	8924	9087	9051	8925	8793	9091	8989	8982	8923	8775	8933	8913	8566	8567	8467	8212	8187	8241	8161	7983	7951	7799	8101	7793	7922
Echium vulgare	10967	11108	11159	11173	11543	11376	11265	11204	11296	11416	11555	11476	11661	11522	11441	11257	11400	11067	11279	11745	10971	11243	11007	11138	11129	11167	11078	11032	11144	10978	10947	11206	10978	11024	11088	10997	10738	10791	10771	10463	10382	10425	10020	10155	10159	10004	10192	9563	9499
Echium vulgare	8471	8680	8759	8789	8593	8645	8809	8923	8746	8712	8742	8704	8460	8660	8420	8372	8164	8544	8108	8369	7860	8148	7871	7981	7897	7854	7784	7798	7827	7917	7911	7924	7824	7753	7519	7629	7685	7533	7601	7329	7309	7365	7232	7011	6889	6957	6881	6669	6842
Echium vulgare	17912	18146	18599	18467	18604	18564	18702	18957	19117	18814	19202	19003	18725	19093	18439	18529	18237	17965	18285	18249	18207	17881	17779	17904	17951	18016	18096	18252	17960	18250	18478	17948	17975	18102	17214	17255	17147	17319	16930	17140	16902	16669	16486	16470	16159	16280	16032	15835	15606
Echium vulgare	6516	6542	6647	6809	6887	6565	6796	6636	6510	6478	6848	6700	6532	6736	6543	6591	6486	6382	6589	6309	6359	6350	6171	6375	6298	6311	6336	6254	6478	6296	6268	6158	6285	6042	6154	6097	5902	6001	6037	5807	5757	5674	5951	5615	5754	5588	5406	5486	5492
Echium vulgare	11451	11771	11904	12010	11881	12106	11948	12171	12269	12347	12578	12311	12429	12253	12218	12501	12073	12531	12359	12044	12062	12260	11556	12110	11855	12104	11998	12051	12225	12297	11921	12121	12103	11739	11909	11527	11744	11750	11456	11046	11103	11261	11051	11034	10809	10843	10789	10556	10491
Echium vulgare	18510	18886	19051	19571	19811	19628	20469	20520	20872	21242	21552	21459	21740	21526	21393	21279	21073	21152	21189	21334	21345	21364	20946	21378	21298	21221	20881	21305	21613	21659	21488	21870	21165	21231	21080	21116	20745	20739	20587	20395	20139	19697	20247	19788	19862	19882	19553	18998	18973
Echium vulgare	7776	7915	7900	8087	8055	8231	8086	8031	8225	8148	8127	7955	8302	7950	7863	7664	7611	7898	7749	7657	7598	7516	7437	7631	7559	7386	7473	7557	7340	7521	7350	7408	7364	7261	7233	7255	7103	7187	6991	6942	6980	6787	6626	6900	6698	6659	6409	6470	6387
Echium vulgare	7208	7420	7654	7525	7600	7566	7674	7582	7887	7693	7667	7576	7725	7420	7789	7498	7458	7291	7458	7247	7253	7204	7245	7218	7255	7232	7453	7208	7312	7344	7214	7396	7333	7286	7291	7097	7061	7006	7091	6801	7074	6647	6704	6798	6616	6769	6810	6510	6348
Echium vulgare	7145	6986	6939	6915	7161	6977	6974	6881	6838	6929	7074	7013	7081	7014	6956	6797	6657	6672	6802	6570	6613	6556	6364	6417	6356	6507	6516	6358	6373	6453	6306	6326	6428	6377	6339	6182	6060	6212	6143	6046	5990	5895	6055	5941	5738	5747	5737	5619	5584
Diplotaxis erucoides	2448	2504	2658	2595	2651	2545	2729	2747	2772	2656	2727	2902	2838	2817	2846	2836	2846	2775	2882	2773	2757	2834	2764	2933	2909	2932	3095	2897	3046	3109	3111	3099	3054	3081	3226	3121	3020	3169	3146	3053	3091	3205	3133	3185	3159	3156	3089	3013	3166
Diplotaxis erucoides	1749	1769	1821	1901	2004	1952	2028	2087	2075	2124	2198	2162	2181	2190	2292	2268	2291	2294	2335	2405	2329	2456	2456	2426	2475	2560	2558	2667	2581	2664	2697	2905	2721	2842	2805	2743	2821	2817	2845	2743	2805	2856	2881	2887	2872	2881	2836	2962	2886
Diplotaxis erucoides	1674	1738	1700	1892	1872	1896	1903	1932	1915	2009	2106	2051	2164	2167	2155	2198	2286	2141	2175	2295	2385	2283	2370	2355	2366	2435	2464	2599	2580	2717	2603	2748	2650	2622	2800	2748	2871	2853	2764	2871	2907	2896	2973	2877	2967	3001	2994	2995	2941
Diplotaxis erucoides	901	900	894	893	923	872	896	949	855	945	931	947	950	918	978	983	921	925	1024	936	968	978	1058	943	1053	1050	1039	1041	1022	1061	1100	1121	1104	1122	1063	1197	1201	1167	1072	1230	1117	1168	1182	1182	1221	1224	1220	1214	1197
Diplotaxis erucoides	1993	2076	2106	2124	2179	2171	2128	2174	2151	2254	2138	2216	2194	2159	2186	2172	2075	2141	2164	2044	2233	2271	2139	2323	2270	2293	2413	2346	2296	2316	2420	2400	2456	2478	2293	2462	2451	2536	2534	2476	2560	2497	2609	2585	2569	2549	2535	2564	2505
Diplotaxis erucoides	1051	1182	1162	1225	1247	1215	1216	1259	1265	1306	1276	1379	1303	1306	1316	1326	1352	1372	1430	1502	1464	1439	1454	1527	1605	1503	1501	1644	1660	1692	1675	1713	1767	1832	1820	1906	1881	1895	1798	1799	1876	1912	1890	2084	1998	2068	2009	2027	2137
Diplotaxis erucoides	1829	1949	1882	1871	1885	1848	1969	2002	1928	1960	1925	1981	1999	1967	2033	2004	2184	2127	2048	2049	2037	2067	2146	2101	2224	2125	2149	2267	2346	2294	2315	2413	2365	2452	2440	2393	2415	2484	2474	2423	2478	2555	2467	2486	2529	2616	2577	2604	2531
Diplotaxis erucoides	645	683	705	653	743	757	728	751	717	705	741	758	754	771	795	769	750	760	789	818	807	838	806	814	821	865	852	880	939	919	954	925	953	1001	1067	1095	1031	950	1012	980	1012	1029	1098	1082	1008	1002	1106	1059	1047
Diplotaxis erucoides	1873	1752	1781	1697	1842	1774	1882	1809	1871	1914	1930	1868	1890	1882	1984	1943	1899	1923	1987	2040	2011	2018	1990	2132	2089	2154	2188	2210	2175	2235	2203	2255	2371	2283	2380	2378	2389	2361	2438	2473	2371	2521	2622	2553	2590	2473	2574	2455	2539
Diplotaxis erucoides	988	1079	1056	1015	1110	1057	1209	1128	1132	1149	1146	1083	1162	1181	1143	1099	1110	1080	1200	1179	1166	1209	1247	1264	1210	1248	1272	1264	1436	1365	1348	1461	1381	1409	1464	1394	1384	1439	1529	1518	1403	1524	1525	1545	1515	1569	1602	1556	1571
Diplotaxis erucoides	1138	1125	1210	1276	1275	1259	1288	1347	1274	1305	1327	1354	1406	1341	1370	1397	1399	1407	1452	1508	1478	1491	1417	1591	1487	1488	1593	1648	1656	1745	1716	1763	1732	1770	1836	1815	1699	1922	1806	1879	1861	1871	1834	1923	1952	1914	2022	1896	1808
Diplotaxis erucoides	1181	1244	1145	1230	1263	1243	1267	1277	1365	1353	1343	1371	1356	1362	1288	1385	1411	1504	1468	1372	1420	1574	1578	1655	1613	1556	1529	1637	1680	1653	1726	1675	1828	1814	1840	1861	1828	1978	1893	1893	1922	1971	1993	1968	1975	2004	2082	2049	2070
Diplotaxis erucoides	488	538	485	502	539	482	524	518	547	479	476	549	542	515	514	532	503	503	510	552	554	572	514	570	554	588	563	561	593	609	607	635	639	652	704	646	599	627	629	730	651	671	703	680	680	709	684	669	680
Diplotaxis erucoides	320	303	268	264	285	309	299	303	265	286	253	262	246	282	220	265	254	249	287	273	276	262	248	256	262	291	291	313	289	258	306	292	291	261	284	308	273	321	247	265	279	284	278	285	256	306	303	276	291
Diplotaxis erucoides	1385	1537	1583	1593	1581	1633	1665	1619	1687	1661	1769	1671	1690	1789	1723	1745	1798	1734	1780	1831	1902	1843	1879	1878	1934	1951	2058	2035	2013	2149	2119	2163	2087	2135	2217	2233	2243	2311	2244	2308	2291	2370	2303	2452	2342	2581	2489	2410	2620
Diplotaxis erucoides	1316	1366	1434	1452	1480	1402	1465	1480	1477	1561	1578	1578	1556	1556	1591	1619	1576	1496	1603	1631	1561	1606	1679	1685	1669	1847	1805	1783	1840	1827	1800	1877	1857	1918	2028	1947	1991	1908	2094	1941	2096	2084	2124	2009	2097	2158	2169	2125	2119
Diplotaxis erucoides	1499	1538	1485	1429	1628	1460	1535	1585	1646	1657	1602	1695	1680	1568	1617	1723	1719	1605	1664	1711	1796	1818	1824	1842	1968	1863	1942	1973	1935	1951	1991	2142	2044	2099	2121	2206	2106	2222	2146	2251	2291	2195	2254	2323	2367	2338	2330	2422	2401
Diplotaxis erucoides	1022	1030	979	1025	1123	1003	1073	987	1029	1018	1046	1045	1002	1022	942	1022	984	1002	987	1010	1027	995	1011	1044	1064	1047	1061	991	1127	1102	1147	1051	1128	1066	1028	1101	1109	1150	1062	1181	1115	1042	1130	1100	1109	1078	1121	1110	1066
Diplotaxis erucoides	1152	1113	1128	1118	1180	1225	1154	1172	1271	1196	1251	1240	1243	1272	1242	1273	1248	1375	1372	1325	1338	1393	1443	1486	1501	1482	1467	1567	1562	1485	1679	1669	1705	1703	1680	1693	1776	1890	1865	1794	1820	1837	1813	1781	1844	1932	1907	1901	1957
Diplotaxis erucoides	547	599	623	577	570	557	599	685	634	662	608	639	630	668	660	682	666	633	636	690	687	625	689	647	731	745	799	811	784	814	778	811	797	821	812	827	821	816	806	858	834	828	871	901	883	842	938	858	891
Diplotaxis erucoides	998	1008	975	1026	1079	1104	1042	1132	1095	1131	1053	1061	1131	1181	1197	1196	1187	1219	1287	1238	1303	1394	1313	1382	1400	1291	1378	1413	1452	1482	1442	1525	1512	1543	1513	1571	1585	1595	1641	1651	1567	1676	1726	1702	1727	1714	1691	1694	1744
Knautia arvensis	14328	14610	14611	14212	14213	14132	14027	14011	13921	13832	13717	13512	12931	13105	13079	12898	12708	12545	12713	12460	12205	12253	11849	11926	12246	11900	11762	12034	11873	12020	11782	11758	11525	11439	11448	11519	11231	11382	10996	10955	10684	10907	10621	10466	10466	10595	10395	9988	10015
Knautia arvensis	11010	10902	11049	10782	11053	10866	10975	10942	10940	11076	11394	10865	10776	11035	10559	10787	10577	10420	10530	10387	10430	10478	10172	10479	10133	10439	10306	10342	10769	10720	10454	10578	10395	10445	10253	10399	10326	10286	10060	10262	9944	9987	9993	9921	9744	9950	9633	9439	9615
Knautia arvensis	14900	15018	15244	15422	15442	15308	16059	15615	15903	16437	16053	16273	16223	16510	16115	16324	16411	16298	16276	16505	16143	16061	16020	16342	16282	16513	16551	16690	16395	17000	17238	17234	16863	17197	17104	17033	16930	17186	16739	16682	16692	16661	16530	16353	16466	16551	16557	16323	15930
Knautia arvensis	14784	14704	14771	14823	14762	14456	14604	14424	14605	14738	14573	14692	14251	14358	13985	13900	13598	13432	13448	13355	13127	13279	12983	13235	12759	12985	13284	13131	12967	12968	12853	12898	12720	12684	12501	12716	12187	11873	12478	11757	11589	11814	11692	11511	11488	11196	11321	11349	11130
Knautia arvensis	9126	9260	9425	9151	9312	9595	9329	9443	9591	9399	9646	9462	9590	9642	9542	9447	9210	9569	9462	9217	9469	9194	9630	9475	9456	9536	9709	9574	9571	9734	9723	9894	9679	9914	9724	9621	9785	9553	9351	9453	9417	9285	9624	9645	9494	9389	9422	9310	9408
Knautia arvensis	13333	13545	13756	13401	13676	13483	13357	13553	13488	13546	13526	13187	13212	13118	13042	12927	12918	12333	12397	12441	12359	12270	12212	12353	12359	12336	12190	12087	12260	12455	12026	12345	12055	12268	11903	12036	11701	11755	11305	11240	11215	11271	10980	11169	11180	11229	10863	10753	10760
Knautia arvensis	12107	12001	11908	12134	12037	12111	12058	11959	12235	12310	12400	12280	11966	12123	12151	12288	11650	11717	11758	11841	11659	11513	11495	11616	11598	11577	11607	11705	11594	12249	11934	11950	11656	11916	11741	11678	11721	11640	11576	11308	11193	11463	11382	11143	11018	11217	10827	10824	10759
Knautia arvensis	13458	13540	13661	13693	13868	13646	13859	13614	13472	13744	13845	13642	13538	13523	13466	13440	13193	13384	13476	13307	12967	13241	12918	13109	12963	12990	13263	13212	13090	13155	13103	13155	13124	13150	12936	13029	13008	12737	12705	12538	12316	12368	12579	12099	12195	12304	12397	11930	11908
Knautia arvensis	11723	11856	11492	11510	11726	11775	11641	11800	11543	11558	11466	11363	11536	11441	11217	11300	11321	10934	11055	10964	10903	10872	10961	11011	10833	10858	10920	10966	10881	10862	11094	11209	11087	11184	10826	11152	10985	10760	10652	10770	10600	10450	10565	10288	10513	10343	10417	9890	10180
Knautia arvensis	12628	12878	12771	12790	12938	12719	12710	12852	12961	13071	12918	12659	12737	12717	12497	12517	12557	12264	12229	12193	12168	12078	11889	12047	11951	12085	12037	12305	11902	12367	12258	12361	12402	12389	12411	12406	12011	11908	12095	11437	12035	12033	11654	11576	11596	11470	11715	11232	11347
Knautia arvensis	8671	8685	8723	8763	8919	8836	8949	8995	8762	9130	8916	8852	8831	8839	8746	8509	8479	8368	8484	8496	8549	8368	8520	8589	8498	8664	8411	8671	8497	8607	8635	8703	8461	8563	8538	8494	8496	8269	8324	8273	8352	8285	8357	8099	7917	8111	8002	7806	7872
Knautia arvensis	10220	10324	10336	10423	10561	10412	10436	10641	10525	10665	10562	10548	10528	10330	10516	10283	10183	10446	10373	10090	10184	10149	10011	10112	10092	10204	9924	10122	10168	10435	10128	10415	10385	10274	10070	10327	9993	10246	9941	9734	9874	9589	9793	9752	9636	9638	9552	9481	9177
Knautia arvensis	12368	12175	12232	12303	12527	12159	12319	12221	12505	12709	12659	12933	12662	12813	12508	12468	12327	12305	12479	12518	12044	12214	12040	12466	12247	12529	12410	12228	12363	12478	12686	12839	12401	12626	12565	12848	12565	12522	12270	12073	12412	12220	12346	12331	12303	12503	12347	11830	12098
Knautia arvensis	10234	10481	10682	10640	10485	11180	10887	10645	10938	11268	10996	11078	11075	11192	10860	10887	10787	10808	10890	10759	10854	10708	10713	10642	10582	10876	10620	10717	10978	11147	11141	10970	11092	10954	11096	10892	11016	11120	11066	10763	10787	10913	10682	10900	10545	10351	10503	10437	10468
Knautia arvensis	11805	12076	12223	12211	12253	12071	11993	12197	11946	12214	12426	11795	11908	11880	11964	11606	11590	11291	11339	11091	11250	11262	11146	11036	11071	10968	11073	11157	11138	11292	10847	11337	11000	11114	11285	10871	11004	10878	10772	10766	10664	10898	10753	10494	10207	10418	10645	9971	10458
Knautia arvensis	9133	9141	9449	9138	9414	9314	9393	9469	9504	9501	9396	9454	9239	9407	9125	9322	9027	8949	9120	8961	8914	8997	8861	9028	9061	9056	9084	9153	8825	9159	9220	8996	9083	9215	9053	8962	8772	9086	8578	8684	8578	8590	8424	8625	8454	8500	8439	8139	8378
Knautia arvensis	20115	20021	19861	19860	20059	19971	19910	20115	20178	20072	19966	20021	19655	19843	19656	19322	19349	19243	18895	19157	18952	18910	18650	19042	18727	19040	18703	19030	18613	19038	18909	18888	19096	18856	19087	19093	18952	18624	18567	18466	17936	18244	18072	18112	18292	17976	17581	17366	17586
Knautia arvensis	10148	10262	10151	10453	10341	10477	10498	10440	10745	10425	10900	10939	10918	10996	10760	10975	10806	10755	11079	10623	10824	10519	10419	10668	10783	10896	10696	11179	11056	11112	10939	11276	11094	11221	11013	11238	11054	10875	11018	10958	11035	10870	10747	10806	10754	10968	10681	10430	10558
Vitis vinifera	1836	1846	1853	1813	1709	1868	1776	1799	1807	1848	1680	1771	1730	1711	1665	1633	1673	1609	1639	1603	1539	1547	1641	1595	1579	1556	1531	1572	1512	1542	1553	1587	1549	1625	1506	1506	1531	1481	1509	1482	1453	1438	1479	1505	1491	1377	1417	1489	1455
Vitis vinifera	2414	2446	2492	2469	2390	2465	2337	2428	2343	2350	2357	2321	2340	2223	2228	2286	2143	2204	2206	2235	2203	2094	2252	2122	2204	1981	2130	2185	2060	2071	2046	1993	2077	2048	2163	2144	1987	2100	2033	1902	1985	2087	1983	2015	1957	1987	1943	1924	1923
Vitis vinifera	2574	2694	2530	2524	2583	2578	2570	2373	2501	2460	2580	2486	2370	2340	2442	2307	2135	2195	2131	2169	2207	2216	2142	2149	2152	2243	2169	2114	2064	1966	2099	2056	2135	2088	1969	2080	1933	2052	2016	1934	2024	1987	1945	1874	1923	1915	1819	1816	1834
Vitis vinifera	4549	4479	4686	4603	4625	4449	4506	4494	4276	4289	4344	4058	4218	4142	4048	4002	3775	3658	3871	3686	3809	3758	3505	3713	3580	3496	3613	3558	3496	3573	3444	3428	3465	3295	3431	3389	3189	3321	3194	3157	3101	3142	2989	3155	3048	3010	3014	2874	2865
Vitis vinifera	1951	1981	1989	2016	1914	1897	1803	1922	1797	1894	1900	1839	1870	1736	1737	1677	1657	1594	1614	1637	1596	1569	1503	1574	1573	1457	1527	1491	1540	1576	1525	1523	1448	1469	1417	1361	1385	1459	1439	1342	1380	1392	1419	1354	1437	1285	1322	1359	1360
Vitis vinifera	1447	1465	1485	1544	1524	1462	1455	1399	1479	1425	1466	1288	1402	1384	1364	1340	1273	1352	1265	1288	1254	1198	1254	1250	1187	1257	1233	1254	1165	1223	1251	1241	1215	1199	1259	1179	1141	1179	1158	1156	1101	1132	1188	1102	1120	1159	1162	1162	1116
Vitis vinifera	4234	4303	4184	4290	4175	3995	4004	4018	4027	4040	3929	3788	3817	3661	3589	3576	3455	3326	3312	3315	3268	3177	3151	3151	3119	3094	3148	3066	3138	3064	3052	2859	2954	2897	2860	2844	2764	2855	2800	2714	2597	2903	2661	2691	2722	2723	2689	2588	2765
Vitis vinifera	3353	3210	3171	3157	3021	3173	3002	3019	3159	2874	2817	2846	2885	2795	2878	2592	2552	2586	2558	2448	2509	2471	2370	2416	2419	2379	2375	2302	2423	2369	2316	2262	2425	2331	2258	2154	2041	2177	2176	2077	2169	2075	2193	2164	2236	2058	2100	2046	2078
Vitis vinifera	2647	2657	2743	2750	2787	2603	2594	2571	2529	2504	2552	2486	2337	2354	2352	2358	2222	2236	2235	2216	2173	2064	2094	2033	2073	2057	2069	2072	1959	1967	2048	1983	1903	2054	1820	1880	1848	1847	1869	1769	1827	1794	1823	1784	1795	1676	1688	1682	1633
Vitis vinifera	2932	2968	2804	2909	2904	2806	2853	2873	2754	2798	2689	2597	2494	2571	2595	2503	2372	2352	2344	2294	2295	2246	2193	2217	2238	2202	2213	2287	2182	2227	2137	2253	2196	2125	2131	2080	2003	2112	2011	2023	1994	1909	2049	1856	1898	1948	1994	1891	1948
Vitis vinifera	2482	2391	2347	2473	2324	2359	2359	2283	2296	2349	2129	2236	2178	2245	2150	2089	2053	2107	2101	2022	1954	2040	1900	2053	1925	1983	1828	2035	2028	2082	1920	1903	1909	1956	1957	1881	1846	1837	1829	1904	1801	1853	1834	1728	1752	1737	1837	1758	1710
Vitis vinifera	2108	2078	2227	2111	2009	2205	2011	2059	2090	2084	1974	1991	1916	1941	1949	1868	1809	1968	1791	1776	1849	1876	1744	1794	1809	1749	1744	1761	1731	1712	1760	1746	1696	1756	1749	1812	1626	1745	1668	1678	1551	1726	1709	1636	1587	1569	1641	1607	1658
Vitis vinifera	1662	1809	1567	1667	1685	1668	1506	1599	1504	1563	1568	1616	1521	1530	1477	1463	1523	1473	1407	1407	1418	1419	1463	1405	1259	1385	1396	1339	1280	1440	1307	1282	1416	1343	1289	1318	1284	1270	1302	1393	1327	1278	1281	1262	1279	1264	1249	1278	1250
Vitis vinifera	5918	5935	5822	5710	5789	5607	5774	5703	5464	5650	5520	5283	5212	4959	5015	5004	4759	4896	4789	4638	4487	4694	4275	4489	4400	4555	4519	4627	4305	4353	4403	4390	4237	4373	4424	4195	4044	4105	4111	3968	4055	3998	3974	4017	4003	3912	3952	3892	3894
Vitis vinifera	1931	1980	1960	1957	1952	1866	1759	1820	1853	1866	1958	1864	1814	1754	1578	1761	1630	1754	1637	1657	1513	1603	1644	1617	1529	1644	1578	1575	1594	1597	1525	1572	1594	1497	1521	1504	1434	1455	1490	1420	1434	1424	1417	1490	1490	1456	1442	1423	1445
Vitis vinifera	1555	1666	1561	1593	1561	1572	1604	1492	1507	1544	1551	1456	1424	1527	1409	1486	1371	1449	1423	1309	1439	1467	1326	1321	1382	1395	1441	1456	1426	1373	1423	1285	1415	1322	1340	1390	1403	1304	1292	1280	1330	1326	1350	1334	1467	1379	1307	1339	1299
Vitis vinifera	1624	1741	1727	1695	1753	1659	1662	1641	1621	1741	1598	1518	1681	1541	1567	1655	1571	1610	1586	1489	1501	1471	1488	1632	1518	1569	1440	1511	1481	1588	1537	1525	1460	1629	1527	1561	1502	1496	1485	1487	1443	1473	1461	1442	1514	1591	1448	1458	1536
Vitis vinifera	3028	3101	3009	3129	3007	3068	3006	2843	2887	2902	2785	2755	2904	2714	2716	2755	2640	2627	2646	2524	2461	2479	2527	2280	2473	2403	2376	2462	2412	2329	2378	2317	2356	2276	2345	2314	2262	2334	2242	2213	2174	2186	2178	2084	2202	2104	2121	2124	2123
Vitis vinifera	3859	3904	3744	3907	3699	3683	3693	3502	3569	3549	3537	3485	3402	3387	3254	3305	3298	3155	2952	3108	2923	2966	2874	2890	2999	2880	2900	2903	2711	2835	2872	2931	2826	2691	2703	2624	2758	2727	2553	2550	2559	2675	2527	2488	2388	2490	2470	2461	2440
Vitis vinifera	2992	3019	2979	2949	2908	2986	3010	2939	2960	2901	2833	2755	2728	2887	2622	2752	2711	2709	2587	2543	2507	2463	2592	2533	2411	2547	2500	2443	2553	2675	2575	2459	2433	2345	2398	2262	2223	2347	2365	2233	2305	2453	2268	2223	2323	2211	2213	2285	2279
Rhus coriaria	31208	30603	30303	29769	29101	28721	28141	28175	27318	26892	26650	26203	25324	24613	24211	23637	23179	22405	22424	22083	21073	21114	20627	20763	20459	19917	19811	19667	19441	19340	19177	18702	18334	17978	17406	17361	16914	16666	16153	15914	15419	15642	15484	15522	15057	15091	14706	14605	14380
Rhus coriaria	23496	23243	22807	22653	22209	22191	21659	21306	20678	20249	19578	19633	19044	18846	18183	17800	17455	17185	16623	16936	16647	16229	16151	15679	15385	15311	15397	14991	14938	14886	14497	14314	13993	13899	13892	13047	13111	12822	12606	12089	12082	11777	11626	11393	11485	11703	11272	11211	11072
Rhus coriaria	32878	32934	32946	31960	31300	30850	30249	29788	29068	28909	28158	27778	26835	26761	26034	25574	25198	24273	24168	23830	23026	22796	22200	22425	21537	22147	21377	21217	20633	20748	20321	20014	19880	19531	19500	18917	18319	17985	17641	17494	17187	16661	16824	16524	16227	16379	15971	16138	15383
Rhus coriaria	23561	23286	23758	22769	22871	22158	21916	21241	21120	20679	20486	20321	19444	18857	18745	18326	17773	17653	17369	16969	16476	16321	15898	15988	15567	15694	15288	15412	14822	14966	14813	14528	14116	14179	13951	13324	13262	12953	12760	12459	12061	11923	11933	11830	11764	11475	11356	11448	11066
Rhus coriaria	20279	19919	19967	19439	19206	19118	18266	18365	18042	17496	17132	16722	16332	15938	15717	15207	14906	14570	14499	14272	13871	13818	13591	13564	12934	12893	12793	12630	12736	12464	12118	12151	12011	11621	11692	11221	11122	10959	10892	10610	10306	10196	10124	10027	9522	10033	9594	9667	9713
Rhus coriaria	65657	65397	64790	63330	61987	61150	60018	59284	58662	58168	56847	55178	53892	52829	52000	50646	49567	49254	47711	47343	46073	45402	44982	44492	43133	43737	43103	42396	41612	41385	40650	40292	39163	38581	37779	37205	36294	35890	34860	34617	34081	33266	33195	32861	32413	32416	31599	31396	31137
Rhus coriaria	43128	42327	42255	41444	40778	39407	39473	38486	37930	37694	36589	35666	35109	33886	33510	32847	32046	31999	31576	31300	30308	29995	29386	29607	28694	28704	27885	27724	27588	26976	26732	26861	25869	25190	25046	24061	23618	23142	22540	22379	21444	21080	21133	21001	20489	20576	19812	20379	19675
Rhus coriaria	50725	49855	50005	49674	48313	47618	46710	45681	45302	44458	43792	42793	41309	40792	39962	38765	37969	37727	36606	36090	35468	35143	33829	34221	33039	33213	32976	32793	32004	31672	31252	30887	29854	29490	29377	28277	28053	27389	27036	26475	26072	25477	25172	24824	24729	24585	23965	24128	23747
Rhus coriaria	44862	43565	44035	43359	42386	41456	40819	39482	38794	38843	37837	36670	36130	34957	34433	33606	32877	31878	31530	31686	30353	30184	29235	29054	28949	28857	27797	27217	26997	26780	26483	26454	25691	25267	24836	24740	24050	23557	23210	23005	22528	22029	21970	21369	21230	21160	20608	20498	20369
Rhus coriaria	59662	59197	59142	58535	57245	55570	54339	54587	53358	52265	51720	50492	49073	48228	47509	46390	45245	44691	43663	42933	42288	42252	40693	41201	40148	39560	39521	38478	38238	37863	37572	36699	36609	34797	35172	34499	34126	33262	32523	32093	31396	30799	30557	30270	29753	29815	28861	29352	29056
Rhus coriaria	34451	34025	33615	32809	31703	31294	31121	30741	30285	29140	28752	28460	27491	27262	26910	25714	25599	25061	24306	23986	23321	23493	22756	22949	22068	21973	21611	21736	21336	20889	20849	20533	19802	19629	19597	19108	18805	18023	17673	17483	17314	16972	17078	16366	16576	16389	16020	16012	16055
Rhus coriaria	25668	25372	25214	24646	24025	23663	23323	22911	22471	21870	21572	21284	20667	19958	19604	19130	18830	18641	18228	18008	17465	17170	16887	17074	16515	16409	15862	16086	15764	15700	15455	15336	14930	14654	14499	13600	13864	13526	13250	12889	12790	12525	12421	12137	12222	12179	12046	11741	11692
Rhus coriaria	44045	43286	43317	42329	40850	40562	40004	39448	38956	38021	37114	36979	36533	35513	35181	34396	33966	33093	32967	32353	31253	31538	30721	30396	30365	30225	29229	29026	28513	28553	28292	27826	27068	26538	26133	25370	24768	24419	23813	23821	22861	23005	22615	22284	21740	22011	21687	21444	20939
Rhus coriaria	29968	29714	29481	29185	28295	28235	27401	27363	26781	26232	25318	25582	24663	24257	23325	23197	22830	22621	22105	22513	21822	22169	21633	21567	21070	20670	20701	20726	20378	20242	19898	19531	19104	18607	18286	17989	17552	16879	16723	16448	16107	16014	15532	15210	14947	15122	14882	14794	14257
Rhus coriaria	24604	24367	24274	23869	22995	22899	22051	22005	21517	21139	20966	20263	20232	19334	19034	18847	18334	18195	17805	17639	16801	17173	16351	16274	15964	16195	15773	15706	15502	15469	15169	14961	14506	14363	14016	13704	13506	13517	13170	13037	12614	12468	12393	12350	11905	12149	11468	11585	11839
Rhus coriaria	21481	21677	20936	20861	20213	20147	19663	18934	18909	18665	17978	17937	17286	16921	16919	16463	16087	15753	15216	15292	14804	14781	14414	14483	14117	13908	13767	13717	13077	13539	13169	12860	12834	12337	12293	11876	12032	11669	11599	11353	10780	10914	10723	10474	10857	10436	10290	10370	10454
Rhus coriaria	20177	19941	19985	19502	19193	18784	18402	18319	18227	17479	17142	16880	16474	16043	15848	15411	15371	14917	14620	14557	14029	13890	13525	13629	13378	13364	12925	12780	12862	12646	12640	12260	12109	11839	11764	11300	11304	11142	10895	10491	10105	10066	10227	9996	10007	9865	9836	9780	9429
Rhus coriaria	26931	26458	26674	25814	25558	25081	24605	24594	23425	23815	22790	22571	21765	21122	21064	20458	20321	20013	19344	19292	19026	18979	18399	18321	18129	17728	17538	17526	16954	17158	16622	16643	16365	16250	15598	15573	15183	14604	14234	14109	13922	13834	13583	13224	13050	13366	12921	12662	12523
Rhus coriaria	23539	23418	23238	22665	22498	22077	21758	21462	20867	21097	20380	19579	19430	19118	18338	17808	17831	17305	17477	16863	16349	16250	16236	15770	15904	15504	15137	15033	15236	14744	14759	14528	14054	13534	13858	13268	13075	13099	12727	12603	11908	12168	12124	11878	11729	11430	11342	11310	11219
Rhus coriaria	19579	19773	19316	18603	18250	18289	18199	17725	17411	16956	16601	16386	16013	15697	15253	14885	14736	14412	14286	13908	13766	13648	13197	13060	12999	12908	12612	12602	12384	12194	12223	11934	11621	11368	11430	11075	10878	10544	10538	10370	9919	10034	9777	9519	9465	9718	9378	9169	9299
Rhus coriaria	41410	41401	40667	39552	39442	37868	38280	36451	36278	35933	34989	34122	33256	32455	31604	31124	30043	30211	29646	28798	28200	28131	27399	27452	26609	26484	25894	26057	25490	25325	24830	24646	23739	23832	22959	22846	21978	21762	20807	20892	20237	20217	19913	19857	19589	19484	19122	19052	19083
Rhus coriaria	32155	32272	31623	31162	30352	29713	29621	28455	28109	27730	27448	26514	25933	25290	25053	24612	23495	23440	22717	22348	21899	21550	21304	21344	21037	20843	20292	19873	19860	19903	19329	19206	18888	18632	18295	17943	17120	17366	16650	16298	16036	16198	16109	15663	15575	15140	15175	14957	14938
Rhus coriaria	31114	31214	30785	30160	30195	29086	28909	27926	27567	27500	26923	26329	24949	24839	24084	23545	23149	22858	22288	21977	21665	21529	20875	20415	20476	20089	19811	19888	19692	18972	19201	18703	18617	17986	17769	17397	17049	16628	16245	16281	15612	15636	15724	15298	15269	15178	14741	14626	14390
Rhus coriaria	23740	23646	23073	22910	22410	22031	21532	20689	20915	20270	20151	19736	19092	18574	18294	17860	17473	17088	16985	16573	16334	16212	15845	15657	15488	15663	15167	14785	14625	14697	14535	14345	13893	13525	13111	13191	13133	12866	12403	12261	11716	11567	11489	11480	11783	11184	11279	11329	11016
Rhus coriaria	55249	55051	54121	52747	52653	50740	50891	49635	48173	47003	46415	45205	44107	43046	41880	41064	39771	39409	38575	37633	37437	36715	36384	36103	34829	34930	34255	34070	33709	33384	32546	31889	31300	30639	30124	29692	29028	28136	27573	26965	26311	26412	26216	25821	25738	25028	25241	24832	24588
Rhus coriaria	32581	32426	32259	31694	31284	30755	29744	29432	28737	28139	27759	26866	26410	26004	25046	24646	23878	24011	23272	22522	22253	22235	21364	21548	21272	21190	20741	20734	20155	20350	19627	19398	18860	18819	18271	18405	17399	17416	16772	16403	16393	16159	16124	15936	15997	15547	15664	15128	15350
Rhus coriaria	31623	31210	31115	30745	29843	29528	28920	28372	28299	27162	27290	26440	25773	24928	24031	24009	23449	23475	22530	22045	21777	21599	21119	20888	20320	20530	20398	19950	19693	19427	19064	18914	18444	18168	17723	17771	16956	16760	16908	16109	15572	16024	15724	15422	15218	14980	14925	14636	14779
Rhus coriaria	29562	29055	28552	28025	27451	27098	26366	25895	25366	24972	24332	23570	23033	22808	21939	21819	21122	20805	20472	20303	19673	19700	19008	19531	18511	18388	18469	18199	17710	17859	17084	17181	16886	16411	16178	16068	15559	15336	14808	14780	14413	14230	14230	14110	13555	13647	13483	13148	13539
Rhus coriaria	32645	32022	31772	30774	30809	29899	29289	28713	28467	27534	27381	26893	25659	25505	24641	24322	23290	23179	22877	22913	21802	21706	21093	21418	20865	20448	20476	20034	19803	19926	19396	18909	18492	18336	17569	17475	17027	17296	16713	16238	16051	16049	15654	15568	15173	15173	14994	14879	14811
Rhus coriaria	28303	28294	28016	26979	26976	25449	25925	24812	24540	24031	23546	22937	22400	21738	21427	20869	20529	20150	19557	19206	18669	18668	18062	18383	17692	17695	17654	17432	16927	16792	16511	16529	15615	15865	15183	15080	14750	14273	14150	13732	13478	13468	13274	13124	12949	12941	12695	12772	12388
Rhus coriaria	30355	30128	29411	29112	28583	28141	27259	26650	27037	25967	25896	24977	24195	23838	22948	22942	22216	22125	21368	20663	20783	20437	20059	20057	19560	19289	19086	19142	18653	18713	18188	18141	17876	17488	17065	16521	16489	16068	15855	15507	14867	14921	14604	14633	14417	14258	14473	13776	13951
Rhus coriaria	38172	37431	37626	36572	35897	35024	35022	33793	33018	32755	32315	31184	30850	29858	29121	28249	28035	27301	26903	26277	25886	25265	24928	25056	24322	24175	23809	23624	23396	23104	22773	22610	21996	21380	20730	20840	20236	19946	19538	19205	18568	18759	18514	18337	18210	18072	17575	17127	17324
Rhus coriaria	35588	35525	35266	34028	33771	33064	32649	31838	31622	30833	30409	29315	29119	28081	27782	26945	26132	25887	25443	25246	24305	24205	23829	23431	23377	22650	22438	22822	22275	22030	21778	21380	20494	20437	20174	19755	19170	19023	18473	18488	17705	17609	17348	17424	17247	17152	16436	16323	16490
Rhus coriaria	27838	27757	27200	26766	26313	25863	25509	24943	24532	24112	24064	22904	22564	22241	21554	21132	20286	20285	20026	19431	19044	19200	18548	18285	18285	17888	17776	17510	17437	17085	16742	16723	16375	15906	15675	15585	15169	15291	14519	14459	14297	13879	14036	13788	13596	13031	13638	13123	12743
Rhus coriaria	36744	36273	35868	35519	35145	33770	33606	33021	32572	31634	31084	30030	29521	28905	28205	27724	27269	26380	26078	25538	25366	24917	24273	24472	23736	23560	23369	23199	22982	22569	22368	21782	21362	20864	20417	20483	19936	19475	19316	18877	18444	18282	18358	17677	17664	17638	17490	16984	16783
Rhus coriaria	28987	28308	28328	27434	26918	26301	26165	25172	24750	24476	23962	23144	22796	22011	21502	21376	20783	20155	20013	19412	19200	19425	18291	18245	17828	18286	17655	17458	17293	16910	16590	16463	16101	15913	15694	15143	14658	14719	14153	13809	13530	13812	13314	13141	13013	12968	12856	12720	12669
Rhus coriaria	30045	29489	29302	28489	28124	27152	27169	26359	26047	25526	25068	24312	23455	23241	22746	22497	21539	21537	20664	20172	20087	19741	19460	19148	18589	18885	18490	18360	17879	18061	17743	17437	16896	16245	16087	16339	15597	15395	15052	14595	14547	14331	13878	14127	13703	13745	13641	13107	13342
Rhus coriaria	38980	38716	38054	36673	36757	35878	35682	34708	34097	33378	32723	32065	31323	30923	30453	29603	29294	28904	28024	28116	27877	27771	26676	26897	26114	26820	26451	25818	25406	25345	25002	24256	23613	23163	22413	22123	21771	21464	20701	20180	20011	19846	19353	19354	19057	18612	19070	18366	18044
Rhus coriaria	29681	28962	29120	28245	28186	26927	26796	26227	26064	25577	24931	24016	23466	23231	22168	22071	21131	21125	20761	19839	19523	19597	19085	19075	18636	18246	18366	17873	17734	17976	17180	17362	16828	16460	15967	15801	15339	15221	14814	14736	13973	14653	13898	13977	13837	13413	13489	13159	13178
Rhus coriaria	24781	24139	24495	23787	23607	22945	22490	22205	21705	21335	20489	20106	19753	19337	18953	18480	18312	17946	17224	17054	16803	16668	16174	16431	15776	15905	15787	15446	15199	15310	14437	14752	14309	13677	13724	13195	13378	13233	12386	12587	12214	12113	11843	11767	11601	11569	11398	10990	11168
Rhus coriaria	33278	32770	32303	31245	31056	30079	29561	29060	28630	27586	27526	26347	26177	25297	24341	24199	23706	23043	22455	22154	21718	21703	20923	20739	20369	20462	20014	20122	19720	19368	18837	18576	18119	17817	17860	17216	16943	16419	15931	16145	15443	15579	15168	14954	14844	14296	14713	14013	14336
Rhus coriaria	51959	51637	50953	49861	48832	48133	47177	46062	45295	44175	43830	41986	41236	40193	39440	38051	37410	36514	36367	35405	34699	34248	33745	33421	32425	32829	32106	31662	31775	30895	30502	30220	28943	28949	27519	27841	26839	26584	25795	25488	24684	24991	24077	23941	23657	23502	23099	22650	22983
Rhus coriaria	63158	62510	61613	60277	59445	57094	57180	55049	54238	52974	51888	50083	48764	48058	46480	45775	44378	43877	42703	41443	41154	40350	39529	39285	38241	37892	37575	37199	36319	36305	35523	34432	33792	33601	32105	31856	31126	30751	29418	29187	28211	28079	27915	27438	27265	26594	26970	25866	26432
Rhus coriaria	27885	27873	27514	26854	26588	26088	25332	24519	24453	23752	23436	22838	22136	21217	21115	21138	20091	19916	19535	19011	18878	18676	17956	18098	17699	17979	17432	17052	16817	16932	16549	16022	15559	15668	15069	15170	14506	14559	13924	13689	13394	13413	13367	13177	13006	12950	12703	12522	12445
Rhus coriaria	33663	33617	32678	31940	32230	30491	30616	29986	29218	28519	28344	27346	26527	25805	25318	25029	23692	23792	23432	22873	22120	22187	21571	21856	21048	20968	20851	20483	19914	19942	19246	19675	18694	18822	17873	17894	17192	16990	16865	16696	15865	16356	15555	15559	15622	15094	15278	14673	14693
Rhus coriaria	48648	49809	48523	46872	46423	45003	45056	43346	42844	41562	40865	39611	38582	38285	36703	36316	34637	34339	33445	33132	32610	32017	31321	31376	30199	30183	29742	29443	29025	28530	27882	28185	27020	26928	25556	25460	24656	24431	23829	23436	22918	22662	22213	21968	21538	21797	21589	20705	21112
Rhus coriaria	35550	35127	34561	33272	33762	32713	32331	31630	31023	29952	29458	29131	28312	27063	26680	26332	25541	24929	24579	23884	23267	23355	22956	22435	22110	22383	21694	21713	21307	20822	20545	20484	19750	19497	18627	18765	18411	18199	17443	16988	16715	16771	16358	16222	16009	15974	15861	15163	15619
Rhus coriaria	30285	30632	29794	29274	28966	27607	27954	26877	26646	25965	25783	24451	24130	23776	22779	22874	22104	21644	21132	20564	20302	20141	19517	19653	19320	19355	19172	18707	18507	18189	17731	17332	17240	16714	16266	16289	15780	15565	14876	14668	14614	14430	14248	13958	13761	13839	13792	13402	13387
Rhus coriaria	31639	30986	30950	30004	29397	28704	27982	27829	27008	26900	26515	25236	25163	24334	24050	23148	22965	22645	21870	21518	20911	20646	20344	20195	19929	20336	19638	19236	19089	18728	18519	18292	17756	17901	16880	16972	16389	16093	15865	15878	15278	15324	15222	14982	14943	14680	14577	14156	14356
Rhus coriaria	61136	60807	60274	57818	57238	54864	54844	52964	52436	51025	50105	48641	47690	46313	45003	43908	42765	42427	41245	40248	39447	39393	38715	38220	37334	36765	36201	35953	35679	34763	33740	33516	32922	32367	31535	31001	30204	29844	28671	28393	27734	27898	27450	26929	27255	26409	26018	25285	25555
Rhus coriaria	46552	45799	45183	44377	43598	42677	42015	40949	39748	39046	38392	37107	36029	35510	34537	33791	32824	32174	31237	31216	30230	30198	29680	29327	28253	28737	28172	27666	26921	26790	26396	26072	24952	25094	24255	23793	23142	22856	22321	21903	21333	21511	21123	20388	20374	20577	20546	20211	19846
Rhus coriaria	38387	38424	37835	36529	36435	35081	35174	34295	34074	33025	31970	31069	30352	29841	28683	28360	27636	27156	26676	26345	25255	25778	24752	24572	23882	24031	23687	23661	23136	22477	22483	22467	21436	21269	20623	20337	19732	19539	19122	18776	17924	18076	17888	17496	17672	17369	17328	17077	16802
Rhus coriaria	44523	43515	43608	42460	41874	40667	39916	39071	38634	37615	37109	36026	35033	34118	32919	32476	32039	30748	30490	30158	29006	28952	28272	28010	27670	27403	27296	26980	26268	26220	25853	25829	24918	24330	23710	23238	22829	22735	22052	21328	20823	21109	20689	20203	20225	19717	19573	19454	19287
Rhus coriaria	34221	34012	33847	32531	32538	31243	30806	30349	29768	28451	28223	27532	26802	25985	25354	24751	24310	23711	23543	22710	22333	22044	21493	21819	21136	21036	21048	20634	20220	19891	19680	19183	18742	18491	17799	17931	17367	16893	16503	16148	15640	15864	15441	15385	15253	14996	15090	14502	14425
Rhus coriaria	56800	56389	55248	54036	52971	52211	51277	49667	48905	48063	46877	45731	44261	43028	41571	41408	39814	39395	38241	37510	37070	36730	35932	35545	34934	34535	34408	33771	33280	33158	32126	31912	31165	30577	29603	29357	29059	28610	27445	26884	26271	25952	25671	25363	25108	24923	24815	23968	23716
Rhus coriaria	25252	25355	24977	24217	23880	22990	22796	22613	22412	21545	21058	20252	20050	19458	19151	18872	18302	17803	17433	17113	16710	16724	16122	16180	16215	15882	15545	15290	14894	14926	14757	14659	14242	13906	13585	13337	12894	12756	12281	12275	11986	12184	11829	11573	11538	11542	11615	11122	11073
Rhus coriaria	34743	34307	34102	33332	32893	31846	31987	30691	30326	29632	29393	28329	27650	26950	26486	26162	25488	24640	24684	23765	23731	23721	23022	22823	22295	22547	21875	21904	21258	21254	20832	20365	20038	19778	19037	18969	18075	17906	17384	17210	16591	17038	16380	16109	16197	15726	15441	15195	15175
Rhus coriaria	36598	36441	35662	34878	33906	33336	32803	32144	31072	30958	29736	28596	28315	27233	26583	26005	25164	24684	24507	23681	23010	23075	22608	22376	21976	21676	21464	21447	20842	20555	20243	19968	19041	18793	18430	17959	17351	17314	16942	16605	16042	15686	15821	15635	15362	15225	15201	14776	15076
Rhus coriaria	27064	26397	25882	25471	25303	24839	24493	23811	23358	22968	22697	21810	21337	20925	20384	19825	19228	19082	18570	18180	18184	17604	17305	17487	16888	16724	16645	16429	16388	16229	15781	15552	15310	14962	14436	14468	14139	13925	13489	13395	13069	12649	12971	12451	12670	12329	12446	11857	11878
Rhus coriaria	29047	29364	28545	28562	27604	26907	26725	25876	25695	25091	24925	23787	22990	22736	22122	21558	21561	20830	20773	20157	19693	19713	18743	19159	18381	18437	18278	17937	17847	17351	17350	16970	16341	16248	15599	15792	15589	14933	14552	14449	14079	13965	13735	13794	13770	13521	13374	12972	12949
Punica granatum	1439	1502	1500	1563	1540	1557	1588	1716	1645	1723	1679	1683	1726	1765	1846	1803	1867	1796	1959	1762	1923	1993	1888	1934	1939	1955	1974	1983	1972	2099	2174	2136	2212	2365	2351	2340	2468	2455	2345	2434	2379	2540	2607	2624	2654	2623	2694	2711	2774
Punica granatum	1327	1336	1334	1465	1377	1436	1519	1392	1527	1583	1594	1560	1609	1671	1625	1684	1633	1666	1701	1758	1644	1718	1811	1742	1793	1826	1792	1846	1937	1938	1964	1983	2075	2121	2069	2243	2199	2261	2292	2251	2244	2352	2422	2462	2451	2553	2560	2561	2726
Punica granatum	2352	2293	2441	2381	2444	2546	2459	2571	2676	2610	2562	2756	2593	2563	2710	2773	2738	2710	2811	2834	2794	2888	2857	2855	2908	2767	2811	3075	3016	3030	3030	3067	3193	3012	3209	3272	3209	3176	3217	3231	3325	3122	3465	3396	3290	3210	3344	3398	3404
Punica granatum	1317	1355	1343	1458	1463	1443	1441	1458	1396	1541	1434	1548	1439	1613	1589	1548	1518	1664	1715	1625	1596	1738	1696	1782	1848	1912	1888	1855	1886	1997	2003	1976	1997	2028	2025	2023	2134	2179	2216	2187	2140	2334	2266	2273	2281	2337	2539	2340	2540
Punica granatum	959	1016	1018	1075	1073	1059	1068	1147	1074	1214	1255	1279	1138	1251	1196	1226	1252	1194	1268	1342	1251	1328	1364	1307	1412	1416	1497	1436	1507	1457	1510	1605	1701	1542	1548	1680	1756	1780	1781	1689	1837	1676	1788	1868	1928	1990	2106	2072	2096
Punica granatum	1329	1354	1421	1475	1492	1540	1525	1532	1520	1562	1568	1633	1649	1626	1655	1696	1718	1786	1779	1758	1760	1880	1809	1863	1851	1924	1976	2104	1992	2057	2119	2206	2150	2113	2230	2396	2345	2237	2319	2269	2311	2558	2454	2538	2578	2586	2705	2638	2808
Punica granatum	1511	1432	1567	1584	1614	1527	1669	1720	1685	1743	1819	1797	1785	1803	1770	1763	1934	1782	1815	1891	1905	1769	1885	1856	1905	1988	1932	2080	2128	2134	2193	2146	2232	2227	2261	2134	2270	2285	2418	2322	2374	2371	2444	2474	2409	2461	2664	2472	2621
Punica granatum	941	887	922	946	911	984	971	995	1126	1051	1038	1067	1044	1081	1051	1090	1025	1115	1088	1145	1187	1110	1188	1240	1218	1072	1179	1183	1248	1300	1257	1286	1354	1337	1290	1463	1405	1409	1451	1421	1526	1482	1542	1578	1550	1556	1635	1549	1721
Punica granatum	1345	1325	1362	1376	1462	1482	1521	1616	1535	1537	1603	1561	1653	1664	1743	1688	1724	1699	1800	1783	1672	1841	1803	1870	1880	1857	1954	1982	2135	2127	2140	2245	2148	2287	2282	2284	2284	2413	2479	2464	2654	2676	2561	2559	2711	2899	2753	2927	3023
Punica granatum	1461	1472	1600	1582	1505	1692	1683	1708	1633	1723	1794	1748	1752	1736	1831	1834	1856	1864	1923	1864	1832	1866	1914	1972	1954	2005	2055	2042	2138	2207	2258	2356	2353	2240	2428	2376	2394	2469	2710	2713	2695	2679	2784	2696	2840	2959	3032	3020	3097
Punica granatum	1307	1380	1380	1460	1502	1559	1574	1590	1546	1584	1649	1618	1580	1665	1685	1757	1736	1774	1705	1749	1787	1785	1785	1935	1785	1959	1833	1975	2093	2091	2128	2109	2232	2250	2269	2204	2320	2272	2274	2399	2402	2508	2395	2429	2569	2514	2638	2639	2603
Punica granatum	1991	1998	2128	2151	2090	2117	2116	2257	2219	2123	2252	2301	2312	2271	2197	2227	2271	2255	2416	2351	2410	2404	2435	2550	2491	2535	2585	2593	2581	2737	2703	2775	2628	2760	2743	2647	2769	2720	2767	2776	2752	2924	2900	2822	2812	2803	2904	2766	2853
Punica granatum	1439	1485	1552	1590	1699	1677	1662	1698	1713	1822	1764	1874	1955	1931	2008	1924	1960	1968	2004	1973	2019	2123	2177	2070	2107	2101	2125	2225	2236	2298	2247	2268	2307	2374	2416	2435	2500	2453	2481	2623	2507	2491	2629	2813	2654	2646	2634	2671	2755
Punica granatum	1120	953	1051	1092	1047	1068	1115	1138	1218	1126	1138	1160	1132	1155	1217	1165	1226	1127	1189	1155	1267	1189	1243	1259	1241	1245	1276	1301	1358	1349	1424	1378	1350	1434	1384	1444	1443	1437	1584	1548	1407	1509	1521	1567	1548	1645	1616	1648	1682
Punica granatum	894	835	973	919	909	985	1034	970	997	1053	1047	1095	1096	1134	1063	1142	1175	1135	1173	1188	1115	1264	1194	1211	1163	1209	1271	1242	1299	1298	1365	1293	1426	1501	1423	1384	1520	1498	1516	1561	1520	1545	1632	1610	1601	1614	1681	1676	1710
Punica granatum	1349	1407	1364	1558	1604	1539	1624	1521	1674	1579	1729	1713	1675	1762	1802	1814	1804	1775	1820	1846	1869	1911	1977	2006	1939	2070	1979	2170	2118	2076	2262	2156	2240	2229	2309	2299	2238	2436	2435	2507	2484	2594	2680	2665	2703	2752	2851	2680	2827
Punica granatum	1140	1092	1239	1267	1245	1344	1347	1288	1294	1357	1393	1333	1447	1387	1426	1452	1502	1505	1494	1535	1430	1563	1501	1578	1572	1595	1641	1712	1778	1766	1748	1899	1896	1938	1864	1951	1953	1989	2025	2018	2002	2135	2154	2165	2251	2216	2229	2158	2280
Punica granatum	1349	1332	1410	1433	1547	1507	1488	1378	1441	1549	1523	1471	1447	1557	1505	1511	1536	1517	1541	1540	1564	1566	1561	1563	1595	1618	1659	1659	1670	1864	1738	1688	1696	1656	1842	1805	1778	1786	1893	1878	1832	1970	1852	1845	2054	1955	1972	1979	2002
Cirsium arvense	34726	34954	35922	35137	35628	35664	35250	35132	35396	35459	36194	35204	35322	35082	35358	35066	34944	34484	34382	34153	34025	34267	33948	33539	33173	33238	33188	33163	32964	33361	33170	33380	32613	32217	31812	31993	31465	31321	30609	30376	30281	30427	30452	29728	29318	29351	29444	28589	28723
Cirsium arvense	30392	30544	30493	30524	30520	30205	30393	29837	29712	30232	29676	29499	28804	28970	28434	28124	27957	27417	27232	27333	26752	26946	26536	26933	25877	26402	26078	25898	26013	26331	25808	25828	25365	25449	24483	24797	24221	24077	23547	23779	22971	23269	23367	22535	22527	22443	22230	21374	21538
Cirsium arvense	26432	26703	26762	27082	27028	26208	26764	26573	26252	26419	26178	26111	25504	25754	25215	25118	24705	24247	24429	24246	23367	23594	23386	23450	23082	23008	23343	23015	22823	22987	22605	23165	22455	22384	21951	21987	21624	21553	21240	20634	20557	20470	20388	20297	20281	20182	19787	19409	19423
Cirsium arvense	22582	23480	23047	23354	23405	23138	22990	22948	23370	23434	23498	23108	23106	22404	22474	22558	22306	21647	21987	21455	21728	21455	21030	21180	20947	21181	20872	21120	20977	21256	21063	21111	20651	20616	20328	20099	19985	19909	19547	19230	18931	19208	19061	18308	18495	18399	18351	17966	17561
Cirsium arvense	23772	24349	24142	24258	24250	24036	24477	24304	23757	24086	23905	23620	23459	23332	22745	22912	22614	22415	22608	21927	21478	21635	21459	21349	21096	21392	21485	21081	21276	21022	20892	20808	20475	20678	19896	20186	20201	19576	19427	19178	18924	18769	18630	18454	18524	18572	18190	17583	17937
Cirsium arvense	26190	25969	26177	25768	26220	25814	25799	25581	25328	25818	25566	24891	24486	24775	23871	24045	23450	23446	23087	22644	22887	22582	22167	22204	21827	22222	21994	22144	21628	21867	21728	21829	21350	21273	20810	20655	20171	20583	19750	19562	19421	19600	19388	18863	18635	18880	18743	18324	18300
Cirsium arvense	30987	31383	31110	31436	31809	31053	31550	30807	30936	30646	31325	30377	30782	30200	29713	29646	29466	28716	28763	28150	28500	28070	27696	27999	27573	28007	27464	27346	27077	26947	26589	26893	26318	26080	25677	25651	24994	25288	24781	24367	23799	24019	24032	23371	23755	23251	23151	22621	22910
Cirsium arvense	29123	28927	29198	29025	29293	29479	28811	28994	28684	28772	28702	28396	28125	27891	27653	27331	26942	26573	26577	26119	25546	26312	25578	25748	25276	25435	24909	24718	24948	24960	24650	24747	24021	24052	23426	23757	23095	22668	22123	22143	21650	21811	21907	21284	21262	21144	21314	20624	20617
Cirsium arvense	29484	29595	29024	29123	29771	29309	28837	28783	28816	29026	28752	28176	28166	28023	27349	27711	26765	26595	26390	26465	25728	25739	25691	26088	24813	25575	25012	25401	25113	25163	24988	24555	24422	24459	23856	23546	23573	23253	23170	22591	22605	22332	22272	21844	21069	21659	21290	20359	20570
Cirsium arvense	31086	31711	32369	31623	31398	31012	31521	31437	31975	31448	31189	31385	30799	30506	30284	30299	29900	29462	29813	29573	28978	29028	29187	28724	28222	28698	28361	28515	28423	28597	28454	28249	27717	28018	27559	26980	26955	27057	25941	25767	25440	25546	25500	25160	24906	24980	24628	24016	23810
Cirsium arvense	37661	38255	38011	37893	37955	38098	37363	37507	37361	37254	37344	36651	36180	36054	36143	35372	34345	34644	33885	33748	33077	32848	32864	33020	32546	32686	32312	32053	31899	32348	31833	31579	31683	31278	30579	30558	29948	30213	29720	29061	27959	28946	28541	28215	28056	27343	27484	26530	26510
Cirsium arvense	27448	27853	28248	28492	28177	27717	27842	28266	28623	28640	28445	28012	28248	27426	27414	27315	27095	26671	26641	26180	26234	25974	26278	25933	25875	26157	25594	26206	25587	25995	25822	25747	25688	25499	25076	24762	24690	24373	24489	23680	23557	23608	23416	23232	22567	22428	22230	22171	21911
Cirsium arvense	29683	29919	30068	30073	30165	29601	29781	29836	29836	29806	29527	29565	29306	28772	28523	28566	28094	27408	27051	26972	26916	26780	26378	26501	26006	26453	25567	25979	25842	26601	25960	25888	25043	25443	24753	24961	24426	24600	23848	23596	23223	23379	23571	23158	22481	22592	22689	21916	21896
Cirsium arvense	29792	30121	30190	29809	30381	30127	30153	29856	29775	29779	30018	29136	29289	29294	28545	28600	27891	27718	27338	27286	26801	27039	26992	26692	26292	26654	26094	26311	26608	26346	26271	25693	25940	25565	25282	25255	24954	24705	24560	24525	24112	23682	23662	23214	23204	22714	22885	22206	22406
Cirsium arvense	26070	26373	26331	26287	25596	26120	25827	25910	25662	25991	25825	25386	24960	25051	24416	24662	24051	23505	23727	23654	23137	23127	23029	23341	22918	22586	23052	22804	22840	22563	22531	22608	22340	22248	21956	21874	21600	21570	21147	21067	20840	20606	20374	20369	20107	19982	19448	19335	19322
Cirsium arvense	27467	27796	27301	27557	27760	27438	27483	26728	27727	27204	27102	26545	26434	26508	26009	25700	25463	25389	25233	25196	24624	24510	23742	24440	23770	23885	24210	23789	24100	24015	23756	23362	23275	22988	22971	22731	22302	22135	21810	21307	20983	20824	20880	20707	20349	20350	20492	19973	19766
Cirsium arvense	31455	31792	32529	32271	32387	32309	32398	32689	32370	32537	33105	32556	31934	32002	31669	32008	31508	31320	31169	30946	30299	30497	30160	30596	29841	30133	29773	29839	30075	29811	29479	29718	29188	28672	28922	28481	28242	27794	27423	27073	26801	27012	26603	26270	25937	26094	25764	25286	24929
Cirsium arvense	17970	17667	18054	17976	17683	17750	17748	17926	17711	18250	17750	17658	17654	17213	17439	17370	17036	16754	16820	16391	16656	16203	16056	16457	15887	16070	15970	16117	15862	15772	15899	15539	15494	15378	15169	15365	14917	14551	14707	14246	14001	14098	13854	13712	13351	13546	13414	13322	13062
Cirsium arvense	19400	19805	19848	19780	20254	19607	19675	19734	19720	19487	19529	19297	19014	19024	18673	18893	18664	18328	18344	18399	17818	18042	18118	17811	18128	17743	17093	17608	17296	17300	17422	17392	16877	16969	16970	16730	16489	16043	16001	15894	15652	15346	15523	15253	14949	15045	15312	14611	14511
Crepis foetida	16292	16076	15857	15815	15590	15239	15349	14889	15002	14823	14628	14389	14273	14045	13811	13630	13363	13297	13109	12895	12669	12830	12758	12754	12626	12501	12135	12552	12165	12342	12036	11905	11732	11821	11597	11651	11677	11648	11237	10989	11353	11311	11181	11208	11241	11397	11144	11160	11252
Crepis foetida	13702	13494	13430	13077	13262	13062	12596	12686	12277	12684	12531	11893	11899	11595	11609	11333	11234	11126	11150	11209	10838	10892	10531	10568	10718	10623	10337	10670	10413	10234	10286	10199	10050	9897	10055	10034	9761	9728	9608	9589	9457	9647	9683	9367	9611	9518	9842	9568	9731
Crepis foetida	15124	15246	15004	14762	14725	14435	13873	14227	14368	14049	13827	13799	13429	13563	13223	13148	12771	12527	12493	12374	12220	12083	11710	11871	11933	12041	11590	11940	11654	11547	11949	11257	11178	11164	11399	11091	11091	10831	10587	10665	10627	10684	10550	10585	10567	10676	10691	10213	10438
Crepis foetida	19732	19806	19738	19295	19533	18979	18867	18572	18370	18758	17958	18152	17710	17621	17125	17180	16653	16487	16438	16455	15920	16195	15677	15948	15556	15586	15468	15434	15539	15459	15127	15112	15058	14879	14372	14546	14292	14292	14266	14192	13741	14300	14252	14261	13980	14376	14184	14082	14209
Crepis foetida	16608	16806	17026	16802	16551	16113	15933	16058	15672	15984	15676	15360	15042	14889	14905	14846	14460	14517	14320	14107	13811	14058	13691	13440	13372	13487	13450	13311	13045	13036	12812	12957	12956	12877	12746	12772	12488	12497	12187	12262	12045	12384	12248	12313	12289	12264	12403	11877	12172
Crepis foetida	14156	13705	13980	13537	13626	13284	13337	12781	13066	13030	12461	12584	12283	12020	11813	11742	11502	11214	11279	11098	11251	11145	10781	10928	10911	10805	10467	10897	10740	10574	10321	10619	10194	10174	10045	9900	10109	9910	9776	9820	9442	9807	9708	9474	9496	9603	9650	9518	9706
Crepis foetida	12165	11919	11743	11997	11630	11542	11395	11003	11010	10965	11048	10545	10516	10216	10029	10006	9894	9620	9512	9610	9736	9639	9247	9382	9374	9210	9372	9299	9209	9174	9033	9013	8952	8949	8841	8637	8549	8622	8385	8398	8211	8696	8602	8375	8542	8655	8770	8323	8254
Crepis foetida	16068	15976	16149	15985	16029	15643	15752	15133	14806	14863	14571	14573	14285	14167	13800	13782	13584	13381	13231	13105	12892	12797	12369	12451	12357	12549	12380	12380	12108	12111	12087	12329	11924	11904	11790	11597	11316	11302	11092	11191	10967	11028	11243	11132	11095	11220	11375	11020	11336
Crepis foetida	15207	14663	14950	14653	14520	14301	14170	13746	13715	13855	13551	13353	13287	13013	12769	12710	12397	12181	12276	12054	11884	11810	11821	11735	11277	11650	11512	11276	11309	11416	11073	11301	10982	11175	10759	10757	10436	10428	10394	10404	10169	10360	10496	10372	10342	10216	10324	10398	10162
Crepis foetida	13784	14380	14234	13938	13982	13662	13890	13477	13263	13116	13056	12829	12420	12537	12348	12211	11964	11626	11752	11629	11315	11521	11174	11300	11243	11165	11224	11017	10988	11147	10838	11061	10669	10555	10523	10583	10637	10353	10304	10325	10136	10330	10175	10073	10193	10171	10323	10197	10305
Crepis foetida	20954	21035	21062	20834	20603	20232	19742	19583	19642	19152	19270	19068	18490	18520	18220	17598	17388	17440	17426	17011	16631	16438	16372	16394	16189	16158	15710	15949	16002	15925	15825	15683	15631	15434	15343	14965	14895	14745	14681	14527	14055	14261	14412	14490	14278	14378	14450	14238	14584
Crepis foetida	14503	14691	14383	14291	14226	14079	14277	13459	13554	13465	13482	12738	13004	12461	12393	12385	11894	11829	11815	11632	11638	11354	10972	11386	10966	11075	10786	10675	10571	10752	10554	10667	10548	10273	10264	10070	10002	9734	9541	9724	9516	9453	9511	9213	9380	9341	9272	9153	9170
Crepis foetida	13774	14005	13786	13826	13838	13565	13302	13045	13017	12794	12756	12149	12153	12192	11919	11776	11623	11383	11622	11382	11099	11179	11075	11185	10903	10747	10827	10766	10757	10453	10543	10816	10338	10266	10110	10288	10006	9840	9958	10104	9877	9987	9825	9767	9768	10089	10011	9951	9672
Crepis foetida	11950	11936	11664	11549	11566	11191	10917	11008	10861	10908	10606	10511	10206	10195	9930	9870	9984	9721	9627	9355	9394	9305	9001	8971	9312	9092	9037	8828	8784	8923	8738	8755	8793	8520	8468	8196	8390	8287	8172	8277	7931	8233	8061	7946	8043	7978	8013	8127	8040
Crepis foetida	12827	12874	12763	12469	12536	12159	12185	12056	11811	11622	11718	11272	11116	11149	11029	10857	10848	10304	10494	10192	10252	10129	9741	10149	9998	9980	9696	9705	9370	9646	9658	9781	9315	9383	9294	9222	8727	9110	8886	8837	8830	8922	9009	8579	8698	8621	8814	8582	8884
Crepis foetida	20411	20393	20223	19879	19637	19296	19341	19121	18601	18616	18584	17804	17508	17890	17125	17076	16905	16443	16506	16234	15756	15826	15526	15834	15262	15324	15160	15282	15159	15508	14862	14952	14695	14573	14500	14277	14035	14076	13949	13985	13787	13623	13603	13346	13763	13634	13997	13479	13594
Crepis foetida	14156	14379	14458	14273	13950	13789	13911	13816	13426	13269	13309	13221	12849	12944	12348	12486	12404	12042	12068	11962	11815	11744	11631	11567	11480	11426	11298	11446	11414	11373	11159	11155	11233	11141	10800	10941	10796	10707	10657	10342	10505	10428	10478	10292	10153	10107	10589	10151	10338
Crepis foetida	6995	7002	7010	6555	6746	6568	6435	6563	6195	6389	6221	5855	5966	5986	5678	5709	5813	5462	5429	5578	5248	5373	5295	5221	5245	5175	5262	5022	5239	5385	5092	5219	5027	5090	4737	4833	4674	4850	4899	4672	4576	4641	4733	4615	4704	4605	4668	4506	4560
Crepis foetida	18699	18518	18352	18052	18238	17609	17670	17421	17528	16861	17041	16563	16416	16369	16331	15951	15662	15488	15705	15109	14910	14935	14479	14901	14406	14564	14275	14447	14092	14479	14085	14241	14008	13720	13706	13645	13311	13538	13343	13113	12860	13047	12840	12963	12933	13297	13070	12912	13077
Crepis foetida	14287	13961	13831	13591	14039	13178	13288	12921	12824	12709	12815	12532	12440	12105	11933	11944	11607	11366	11374	11236	10736	10980	10989	10777	10973	10847	10406	10894	10456	10564	10480	10398	10402	10269	9961	9882	10056	9768	9822	9790	9636	9828	9670	9777	9729	9915	9808	9712	9738
Rubus ulmifolius	9181	9294	9499	9455	9626	9795	9769	9891	10059	10421	10330	10180	10431	10339	10526	10436	10503	10501	10534	10548	10471	10820	10799	10705	11067	10765	10975	11264	11356	11491	11636	11647	11584	11703	11904	11905	11920	11779	11774	11972	11742	11700	11787	11762	11606	11678	11617	11413	11415
Rubus ulmifolius	8702	8622	8896	8959	9287	9324	9299	9403	9453	9768	9616	9667	9631	9802	10133	10176	10176	10159	10405	10434	10349	10653	10571	10901	10735	10933	11229	11189	11498	11728	11928	12007	11745	11805	12138	11943	12017	12119	11938	12073	11814	12204	12191	12227	12069	12213	12258	11898	12022
Rubus ulmifolius	10162	10402	10459	11066	10854	10838	11042	11042	11289	11628	11703	11661	11874	11880	11795	12071	12124	11946	12217	12081	12463	12364	12489	12603	12472	12852	13158	13169	13540	13626	13702	13958	13771	13933	13975	14082	14297	14310	13886	14337	14090	14257	14205	14225	14525	14456	14456	14313	14275
Rubus ulmifolius	7968	8057	8363	8338	8596	8574	8444	8575	8922	8870	9033	9068	9049	9098	8931	9185	9176	9139	9232	9376	9269	9487	9207	9231	9781	9687	9538	9922	9953	10165	10078	10688	10474	10126	10544	10365	10353	10556	10407	10616	10377	10484	10401	10484	10422	10312	10358	10411	10097
Rubus ulmifolius	11375	11306	11332	11258	11616	11469	11496	11453	11491	11695	11776	11635	11659	11833	11603	11638	11354	11816	11623	11619	11846	11803	11665	12104	11962	12191	12118	12117	12214	12319	12295	12504	12277	12097	12242	12162	12288	12252	12168	12177	11943	11900	11866	11926	11938	11749	11760	11661	11546
Rubus ulmifolius	4567	4733	4826	4925	4830	4797	4936	4952	4915	4991	5179	5185	5087	5110	5056	5059	5070	5123	4929	5177	5039	5096	5120	5028	5172	5258	5273	5430	5283	5371	5485	5427	5475	5375	5525	5382	5506	5472	5498	5388	5443	5291	5487	5313	5423	5372	5292	5100	5378
Rubus ulmifolius	6061	6363	6261	6336	6551	6409	6521	6733	6773	6726	6617	6805	6899	6828	6745	6855	6737	6854	7054	6976	6954	7157	7245	7190	7204	7096	7636	7440	7609	7625	7736	7646	7921	7747	7954	7792	7797	7688	7896	7731	7810	7750	7753	7741	7910	7721	7839	7583	7649
Rubus ulmifolius	1420	1540	1485	1481	1422	1518	1561	1498	1520	1446	1585	1548	1492	1526	1447	1561	1417	1528	1502	1490	1428	1551	1465	1471	1534	1597	1447	1501	1450	1507	1565	1508	1546	1533	1571	1497	1481	1510	1394	1434	1466	1463	1491	1440	1440	1421	1360	1390	1357
Rubus ulmifolius	3129	3191	3300	3310	3325	3411	3360	3394	3336	3323	3360	3249	3346	3303	3379	3424	3397	3292	3385	3380	3422	3380	3334	3503	3349	3547	3509	3443	3515	3637	3510	3568	3495	3530	3549	3599	3588	3522	3595	3496	3530	3603	3487	3545	3517	3567	3600	3567	3458
Rubus ulmifolius	4874	5024	5187	5041	5236	5407	5299	5455	5626	5619	5631	5618	5455	5754	5649	5779	5767	5646	5888	5982	5752	6026	5955	6164	6185	6305	6139	6174	6214	6450	6537	6601	6579	6629	6667	6530	6747	6813	6887	6795	6635	6742	6690	6677	6822	6769	6678	6542	6615
Rubus ulmifolius	1910	1923	1909	1963	2021	1900	1980	1888	1980	2053	2013	1964	1998	1925	1908	1891	1871	1881	1977	1974	1967	2057	1946	2076	2033	2041	1994	2132	2027	2175	2085	2135	1997	2205	2107	2130	2181	2171	2136	2075	2086	2116	2150	2139	2027	2067	2100	2030	2142
Rubus ulmifolius	3927	3808	3891	3938	4037	3959	3988	4023	4092	3997	4153	4081	4149	4249	4235	4372	4247	4355	4324	4283	4476	4573	4500	4671	4542	4647	4338	4686	4743	4828	4824	4944	4729	4771	4907	4935	4760	4800	4698	4763	4733	4763	4890	4788	4874	4896	4874	4878	4739
Rubus ulmifolius	420	390	400	397	389	460	454	385	389	384	409	369	418	393	390	370	388	374	398	372	378	415	410	410	406	403	390	388	411	438	369	428	433	450	402	397	432	415	408	394	448	407	374	413	385	355	396	416	360
Rubus ulmifolius	7110	7132	7346	7487	7316	7475	7459	7580	7609	7830	8007	7971	7958	8038	7987	8055	8160	8034	8173	8073	8151	8420	8324	8375	8514	8574	8505	8801	8833	8851	8955	9083	8917	9142	8945	9217	9232	9112	8942	8890	8998	9127	8905	9125	8907	8841	8886	8898	8884
Rubus ulmifolius	1815	1705	1926	1805	1835	1865	1878	1814	1764	1890	1922	1960	1882	1999	1961	1940	1867	1993	1889	1934	1940	1864	1958	2034	2022	1984	2032	2027	2068	2044	2158	2209	2004	2171	2170	2099	2077	2268	2216	2119	2183	2192	2202	2281	2124	2140	2095	2161	2153
Rubus ulmifolius	1879	1903	1973	1954	2015	2138	2089	2060	2100	2149	2023	2167	2094	2212	2083	2119	2134	2117	2120	2157	2174	2232	2198	2251	2255	2143	2306	2259	2375	2436	2394	2366	2363	2454	2361	2386	2371	2388	2415	2346	2377	2427	2368	2346	2296	2322	2373	2306	2322
Rubus ulmifolius	5907	5870	6074	6269	6251	6129	6561	6223	6342	6432	6455	6435	6399	6580	6544	6551	6720	6626	6475	6445	6743	6683	6596	6799	6699	6776	6833	6860	6923	7041	7079	7109	7104	7283	7129	7259	7254	7093	7214	7077	7148	7144	7208	7193	6935	7176	7110	6825	6951
Prunus domestica	7263	7194	7526	7426	7544	7513	7752	7950	7671	7775	7724	7976	7959	7727	7745	7836	7964	8075	7999	8059	7933	7858	7878	8087	8136	8392	8358	8484	8687	8652	8722	8621	8721	8937	8806	9032	8914	8921	8931	9032	8886	8768	9121	8824	8873	8959	8948	8776	8561
Prunus domestica	5139	5382	5330	5371	5357	5510	5404	5530	5469	5516	5646	5382	5493	5456	5533	5678	5457	5528	5469	5540	5433	5562	5618	5628	5607	5739	5603	5773	5589	5972	5904	5920	5926	5928	6117	5874	6006	6048	6116	5827	5853	5827	5908	5819	5872	5836	5811	5678	5656
Prunus domestica	9051	9339	9334	9533	9406	9429	9658	9760	9745	9907	9848	9870	9664	9774	10160	10073	10066	10018	10005	10134	9940	10085	10382	10305	10143	10342	10203	10666	10639	10993	10766	10925	10717	11051	10846	11040	10876	10793	11070	10931	10893	11252	10957	10874	11021	11079	10747	10814	10786
Prunus domestica	12435	12466	12838	12993	13302	13057	13445	13342	13727	13506	13857	13764	13879	13551	13515	13824	13608	13919	13737	13699	13713	14015	13685	13847	13843	14324	14234	14272	14352	14639	14752	14839	14988	14925	14844	14810	14682	14812	14475	14622	14397	14310	14573	14200	14154	14321	13919	13978	13830
Prunus domestica	5080	5204	5248	5486	5433	5386	5285	5485	5342	5531	5429	5656	5621	5560	5507	5720	5487	5552	5608	5717	5441	5555	5670	5764	5704	5736	5855	5743	5883	6163	5910	6112	5914	6067	5979	6102	5998	6135	6090	6065	5873	5899	5903	5766	5886	5899	5902	5815	5795
Prunus domestica	13100	13155	13005	13347	13537	13170	13709	13715	13871	13954	13894	13759	13848	13974	13815	13582	13612	13650	13660	13765	13680	13680	13581	13963	13658	14060	13967	14248	14273	14396	14271	14763	15013	14795	14913	14659	14312	14450	14462	14193	14330	14494	14094	14173	14136	13837	13945	14097	13650
Prunus domestica	8461	8560	8346	8762	8588	8673	8775	8937	8718	8822	9154	8873	8998	8893	8811	8687	8728	8936	8766	8487	8452	8502	8569	8719	8594	8633	8821	8916	8824	8944	8862	9136	9043	8817	9025	8923	8807	8844	8770	8512	8587	8737	8453	8491	8532	8628	8516	8392	8241
Prunus domestica	5571	5625	5594	5933	5869	5880	5774	6006	5815	5848	5983	5852	5876	5929	5971	6026	5956	5985	5922	5819	5743	5709	5829	5866	5944	6252	5899	6034	6106	5850	6131	6290	6253	6047	6075	6184	6239	6188	6119	6116	5942	6177	6077	6312	6048	6103	6059	5948	6081
Prunus domestica	10241	10557	10671	10704	10643	10839	10950	10743	10816	11086	11031	11250	11225	11036	10959	11157	11008	10940	11098	11222	11037	11139	11123	11157	10884	10978	11159	11247	11366	11471	11231	11218	11649	11498	11422	11728	11427	11435	11083	11247	11158	11131	11372	11053	11173	10923	11070	10797	10801
Prunus domestica	6067	6217	6421	6365	6533	6556	6463	6563	6767	6767	6447	6489	6493	6639	6659	6464	6722	6917	6530	6666	6802	6468	6651	6896	6945	6823	6875	6869	7034	7156	7047	7141	7097	7237	7101	7218	7090	7214	7051	7333	7099	7165	7241	7075	7054	7006	6970	6810	6824
Prunus domestica	8381	8464	8531	8594	8924	8813	8559	8699	8777	8734	9131	9198	8925	8939	8840	8895	8593	9067	8834	8749	8804	8755	8931	8995	8882	9078	9104	9309	9236	9145	9308	9222	9194	9341	9398	9302	9327	9282	9364	9306	9116	9167	9152	9239	8923	9324	9095	9111	8892
Prunus domestica	7396	7732	7793	7717	7711	7653	7727	8113	7831	7821	7784	7968	7917	7928	7803	7720	7715	7553	7429	7945	7567	7562	7739	7860	7645	7916	7602	7773	7753	7985	8096	7945	7910	8042	7926	8039	7997	7798	8046	7855	7830	7936	7716	7855	7733	7718	7521	7424	7596
Prunus domestica	6170	6357	6390	6269	6266	6467	6425	6682	6514	6466	6699	6710	6588	6524	6513	6673	6393	6682	6528	6524	6534	6626	6365	6531	6617	6556	6696	6841	6820	6939	6919	7148	7102	7018	6928	7013	7077	6986	7002	6826	7001	6986	6972	6866	6959	6822	6835	6737	6871
Prunus domestica	13524	13688	13716	13989	13592	13618	13719	13907	13701	13643	13375	13842	13391	13294	13377	13013	13218	13412	13075	13240	13038	13097	13068	13139	13086	13254	13200	13331	13595	13453	13298	13526	13606	13432	13239	13319	12920	13367	13159	13161	13035	12929	12940	12841	12650	12582	12384	12239	12173
Prunus domestica	9466	9552	9896	9858	10270	10397	10198	10478	10272	10358	10428	10502	10482	10444	10137	10428	10220	10347	10242	10395	10313	10339	10296	10476	10461	10772	10949	11143	11138	11245	11240	11289	11316	11609	11522	11390	11276	11486	11549	11473	11306	11585	11310	11203	11303	11568	11278	11412	11051
Prunus domestica	5565	5621	5667	5814	5997	6192	5846	6070	6215	6242	6067	6064	6137	6329	6319	6279	6000	6316	6246	6335	6172	6356	6133	6437	6498	6565	6577	6706	6766	6969	6924	7029	6963	7095	7029	7063	7091	7116	6916	7118	7125	7096	7043	7029	7128	7057	7139	7110	6918
Prunus domestica	10000	10136	10292	10312	10606	10634	10838	10545	10617	10793	10967	10983	10987	10784	10878	10843	10792	10930	10942	11062	10931	11047	11087	10878	11280	11030	11504	11609	11775	11772	11628	12024	11974	11828	11710	11958	11556	12100	12098	11932	11898	11826	12087	11798	12012	11835	11750	11657	11689
Prunus domestica	9526	9474	9317	9564	9777	9730	9636	9794	9997	9742	10138	9938	10067	9781	9911	9988	9846	10075	9952	9914	9860	9913	10071	10227	10082	10418	10409	10396	10472	10667	10492	10684	10398	10666	10645	10347	10550	10679	10508	10700	9982	10490	10745	10487	10588	10327	10347	10345	10110
Prunus domestica	10449	10652	10699	10875	10720	10916	10746	10682	10938	11187	11059	11032	11015	10723	10750	10854	10790	10929	10925	10781	10748	10867	10774	11010	10865	11076	10832	11234	10983	11505	11098	11444	11062	11336	11429	11344	11367	11223	11396	11454	11262	11116	11163	10968	10929	10953	10983	10602	10616
Prunus domestica	6959	6927	7172	7087	7359	7197	7298	7266	7423	7436	7513	7566	7413	7558	7369	7539	7310	7374	7384	7371	7112	7321	7538	7785	7448	7657	7666	7837	7899	8043	7905	7994	7936	7860	7847	8066	7891	8104	8077	7978	8077	8149	7959	7946	7963	7812	7781	7872	7666
Oenothera speciosa	3768	3965	3958	4353	4244	4172	4459	4598	4561	4603	4741	4780	4655	4954	4968	5130	4988	5078	5125	5109	5208	5107	5245	5290	5386	5592	5384	5554	5612	5722	6027	5999	6037	6045	5975	6004	5747	5914	5866	6137	5866	5913	6082	6089	6064	5952	6109	6104	5890
Oenothera speciosa	3953	4174	4076	4177	4340	4316	4467	4447	4630	4668	4871	4601	4797	4759	4881	4807	4809	4826	4743	4929	4929	5043	5091	5045	5132	5191	5148	5320	5210	5453	5540	5524	5690	5670	5665	5553	5635	5638	5559	5496	5714	5566	5621	5730	5629	5704	5542	5612	5697
Oenothera speciosa	6448	6506	6752	6963	6871	7052	7180	7418	7376	7626	7824	7831	7935	8135	7934	8163	8063	8093	8207	8559	8297	8626	8548	8903	8865	8762	9116	9102	8991	9129	9179	9385	9380	9325	9502	9453	9441	9662	9431	9083	9534	9238	9602	9208	9381	9330	9095	9054	9109
Oenothera speciosa	2291	2442	2626	2549	2580	2706	2791	2720	2806	2949	2870	2898	2917	2916	2900	2849	3055	3070	3043	2985	3079	2911	3055	3148	3361	3258	3277	3354	3296	3453	3513	3466	3360	3492	3617	3464	3483	3527	3587	3495	3453	3377	3580	3406	3545	3518	3530	3416	3491
Oenothera speciosa	6067	6554	6582	6833	6881	7214	7165	7458	7619	7497	7643	7749	7975	7769	8156	8132	8054	8052	8275	8243	8127	8261	8441	8547	8615	8704	8909	8782	8967	8865	9125	8974	9261	9260	9047	9286	9026	9341	9357	9334	8909	9061	9288	9157	9232	9246	9136	8786	8763
Oenothera speciosa	4419	4694	4754	4891	4949	5149	5464	5487	5592	5796	5880	5833	6020	6066	6051	6286	6094	6420	6437	6552	6642	6679	6733	6689	6845	7159	7090	7425	7204	7373	7487	7505	7681	7661	7796	7637	7437	7858	7894	7680	8050	7838	7906	7706	7764	7995	7881	7832	7743
Oenothera speciosa	5481	5632	5613	5638	6052	5855	6005	5973	6043	6296	6356	6423	6689	6576	6364	6639	6684	6744	6800	6872	6844	6855	6847	7004	7087	7168	7117	7259	7374	7339	7355	7581	7739	7566	7708	7797	7471	7539	7740	7613	7538	7514	7659	7484	7868	7628	7682	7723	7406
Oenothera speciosa	3214	3372	3262	3415	3489	3458	3494	3688	3445	3639	3696	3664	3691	3782	3812	3766	3632	3674	3679	3835	3757	3856	3997	3787	3858	4040	4029	3985	4015	4201	4117	4279	4313	4295	4239	4180	3975	4211	4269	4080	3994	4100	4156	4128	4138	4147	4078	3963	4095
Oenothera speciosa	4940	5325	5401	5438	5350	5689	5683	5778	5833	6016	6040	6109	6259	6130	6293	6107	6186	6294	6286	6410	6454	6662	6624	6621	6708	6800	6741	6855	6765	7154	7175	7131	7131	7095	7296	7165	7432	7186	7116	7201	7576	7246	7241	7287	7428	7241	7242	7139	7387
Oenothera speciosa	3761	3966	4029	4088	4248	4270	4206	4339	4384	4577	4414	4480	4436	4528	4571	4511	4464	4621	4613	4434	4673	4697	4697	4770	4801	4915	4927	5044	4971	5075	5127	5033	5245	5254	5277	5283	5241	5364	5470	5285	5150	5159	5443	5286	5400	5280	5389	5241	5263
Oenothera speciosa	4410	4738	4867	4938	4949	5042	5157	5106	5279	5254	5342	5441	5522	5512	5455	5610	5362	5666	5654	5781	5603	5747	5893	5921	5808	5946	5820	6089	5981	6228	6252	6156	6076	6346	6445	6513	6192	6201	6191	6178	6034	6188	6272	6250	6126	6157	6233	6213	5850
Oenothera speciosa	3115	3229	3320	3325	3451	3560	3554	3547	3959	3838	3943	3992	3989	4072	4040	4087	4182	4160	4273	4232	4312	4173	4262	4594	4455	4564	4674	4672	4585	4770	4712	4860	4951	4799	4795	5041	4827	4870	4975	4935	4817	4793	5034	4829	4988	5012	4939	5027	4958
Oenothera speciosa	6192	6296	6531	6622	6855	6912	7059	7269	7212	7560	7587	7800	7833	8131	8094	8181	8159	8166	8422	8669	8465	8405	8852	8705	8828	8961	9091	9211	9161	9566	9480	9408	9464	9807	9656	9879	9635	9864	9672	9692	9947	9935	9750	9994	9969	9823	9825	9857	9705
Oenothera speciosa	1910	1981	1909	2030	2152	2088	2127	2256	2219	2321	2360	2408	2329	2377	2387	2362	2508	2425	2480	2541	2550	2533	2478	2546	2573	2610	2645	2791	2588	2768	2915	2758	2843	2896	2873	2961	2849	2929	3011	2795	2870	2982	2996	2856	2839	2959	2821	2791	3000
Oenothera speciosa	4384	4552	4677	4882	4713	4878	5131	5143	5304	5548	5631	5624	5526	5778	5807	5809	5937	5965	5851	5974	5976	5986	6147	6253	6334	6543	6238	6554	6550	6742	6794	6909	6745	6809	6986	6781	6861	6997	6784	6947	6960	6953	6941	6781	6844	6802	6881	6845	6630
Oenothera speciosa	3116	3246	3255	3632	3484	3481	3668	3701	3805	3873	3683	3779	3994	3858	4185	4127	3979	4149	4025	4117	4170	4340	4196	4321	4327	4352	4480	4611	4626	4694	4724	4709	4723	4895	4612	4886	4883	4947	4864	4891	4858	4955	5010	4842	4990	4943	4846	4930	4832
Oenothera speciosa	7418	8002	8021	8313	8520	8756	9067	9105	9136	9420	9666	9619	10032	9896	10208	10342	10052	10412	10629	10564	10647	10765	11093	11185	11153	11200	11468	11805	11334	12021	12047	11992	12311	12339	12111	12372	11971	12190	12281	12332	12142	12187	12144	12030	12254	12278	12089	11962	11933
Oenothera speciosa	3932	4243	4482	4409	4559	4612	4767	4722	4903	4969	5144	5269	5249	5170	5364	5196	5452	5385	5409	5604	5516	5485	5752	5717	5829	5906	5914	6093	6230	6207	6403	6426	6515	6495	6431	6697	6435	6632	6683	6424	6489	6835	6674	6661	6735	6691	6789	6642	6739
Oenothera speciosa	2091	2251	2206	2471	2308	2471	2400	2457	2458	2567	2521	2568	2575	2454	2600	2668	2586	2570	2643	2537	2713	2689	2591	2795	2674	2692	2721	2914	2713	2850	2819	2928	2891	3048	2904	2883	2863	2941	2805	2803	2932	2881	3021	2770	2799	2883	2828	2873	2894
Rubus fruticosus	17840	17771	17610	17370	17607	17284	17098	16660	16619	16373	16104	15930	15219	15107	14547	14131	13768	13742	13179	12860	12839	12446	12184	12187	11644	11703	11622	11834	11615	11700	11358	10976	10973	10944	10560	10861	10336	10274	10040	10174	9624	9591	9481	9271	9252	9185	9023	8607	8668
Rubus fruticosus	12836	12931	13048	13084	12657	12481	12593	12309	12184	12383	11804	11657	11370	11207	11197	10795	10608	10163	10156	10052	9718	9693	9554	9664	9440	9291	9270	9194	9207	9106	9015	9235	8946	8716	8924	8617	8472	8433	8475	8052	8091	8253	7870	7852	7755	7627	7722	7457	7448
Rubus fruticosus	15480	15589	15715	15204	15035	15263	14998	14893	14254	14273	14359	13867	13397	13083	12893	12595	12318	11798	11925	11701	11288	11423	10911	10943	10647	10666	10311	10392	10221	10225	10107	10119	9900	9948	9679	9718	9565	9395	9232	8977	8751	8879	8704	8296	8361	8483	8162	8069	7955
Rubus fruticosus	24335	24748	24603	24340	24194	23697	23863	23064	23170	23400	23088	22123	21328	21349	20715	20386	19799	19431	19196	18653	18344	18176	17851	17823	17088	17461	16891	17063	16631	16781	16785	16413	16107	16212	15768	15342	15178	15074	14527	14849	14490	14119	14273	13899	13828	13783	13123	12952	12805
Rubus fruticosus	37570	37615	37465	37001	36989	36757	35997	35937	35439	34993	34263	33439	32790	31832	31043	30765	29517	29014	28412	27896	27164	26605	26185	26111	25654	24955	24877	24715	24423	24537	24234	24011	23673	23180	23019	22758	22050	22031	21286	20920	20451	20519	20010	19505	19227	18917	18879	17916	18010
Rubus fruticosus	30493	30750	30741	30413	30456	30048	29283	29102	28351	28298	28275	27725	27128	26480	25715	25260	24350	24069	23525	23183	22626	22515	21544	21830	20993	21338	20747	20991	20257	20506	20303	20450	19693	19432	19055	18811	18639	18184	17999	17689	17254	16981	16968	16545	16320	16135	15990	15477	15207
Rubus fruticosus	16823	16950	16660	16189	16243	15982	15952	15630	15496	15391	15359	14912	14413	14328	13856	13518	13602	13231	13054	12539	12182	12172	12059	11934	11654	11599	11707	11687	11315	11305	11301	11301	11079	10955	10796	10847	10472	10420	10346	10310	9944	9909	9774	9743	9711	9483	9465	9036	8936
Rubus fruticosus	8173	8506	8715	8615	8393	8212	8036	7930	7882	7868	8088	7776	7652	7591	7383	7253	6988	7135	6755	6815	6489	6666	6255	6244	6290	6393	6164	6122	6326	6362	6070	6104	6163	6191	6050	6019	6045	5846	5727	5671	5636	5747	5757	5552	5456	5523	5430	5342	5266
Rubus fruticosus	13717	13648	13731	13495	13699	13092	13217	12927	12658	12468	12205	12013	11960	11818	11179	11238	10830	10607	10370	10037	9822	10153	9717	9633	9440	9379	9312	9336	9074	9127	8799	8893	8684	8747	8333	8176	8334	8112	8117	7899	7994	7770	7590	7579	7511	7227	7296	6963	6722
Rubus fruticosus	14229	14427	14475	14366	14279	13964	13851	13556	13513	13548	13098	12948	12499	12661	12317	12260	11716	11364	11057	11013	11180	10917	10732	10887	10368	10380	10296	10397	10249	10111	10101	10248	9833	9988	9639	9687	9264	9170	9130	8950	8941	8993	8885	8556	8602	8322	8382	7984	8004
Rubus fruticosus	25583	25866	25962	25437	26057	25880	25599	25339	24964	25284	24644	23863	24104	23591	23012	22936	22050	21803	21171	20819	20157	20131	19807	19511	19251	19120	19154	19060	18799	19072	18548	18446	18361	18321	17835	17668	17591	17274	16977	16548	16380	16503	15913	15827	15469	15374	15567	14728	14631
Rubus fruticosus	13551	13738	13547	13383	13354	13815	13503	13330	13288	13184	13050	12900	12447	12470	12243	12026	11891	11520	11496	11615	11360	11125	10772	10876	10745	10826	10337	10201	10527	10453	10247	10560	10218	9959	10038	9908	9852	9797	9605	9263	9258	9319	9156	8878	8738	8739	8646	8507	8561
Rubus fruticosus	17672	17810	17563	17226	17503	17264	17114	16798	16559	16367	16327	15866	15367	15086	14709	14736	14033	13964	13692	13437	12920	12652	12814	12610	12300	12105	12095	11866	11685	11804	11418	11843	11381	11196	10991	11207	10706	10566	10447	9887	10206	10093	9741	9784	9613	9286	9299	8946	8959
Rubus fruticosus	42686	42878	43584	42157	42643	42089	42254	41056	41015	41257	41240	39138	38757	38297	37392	36944	35602	35081	34510	33369	33162	32617	32315	31756	30983	31024	30583	30410	30209	29880	29922	30007	29274	28585	28510	28119	27070	27222	26918	25916	25509	25677	25110	24323	24425	23579	23635	22941	22716
Rubus fruticosus	15763	15332	15990	15361	15538	15289	14638	14695	14658	14533	14181	13678	13695	13274	12825	12489	12487	12120	11913	11741	11298	11132	11056	11035	10577	10598	10375	10480	10216	10647	10178	10056	9952	9790	9721	9860	9496	9515	9143	9128	8997	8933	8940	8568	8352	8366	8252	8009	8033
Rubus fruticosus	12053	12073	11854	11705	11703	11409	11305	11391	11163	10956	10701	10642	10270	10274	9902	9808	9411	9229	9153	8906	8648	8743	8384	8192	8339	8305	7925	7915	7939	7996	7789	7813	7531	7760	7244	7454	7295	7124	7156	6967	6767	6848	6739	6759	6432	6497	6457	6065	6116
Rubus fruticosus	32637	33048	33281	33364	32925	31977	32002	32143	31545	31678	30977	30192	29834	29926	28886	28382	27662	26916	26205	26077	25504	25508	24682	24752	24391	24290	23962	23731	23341	23067	22876	23106	22313	22373	22112	21444	21332	21156	20657	20311	19771	19739	19518	19288	18671	18458	18018	17624	17265
Rubus fruticosus	20832	20817	20815	20624	20626	19900	19967	19745	19691	19466	19313	18449	18360	18121	17785	17539	16841	16259	16215	16146	15933	15858	15387	15176	14800	15190	14672	14768	14652	14553	14294	14612	13878	14354	13867	13753	13410	13298	13266	12943	12724	12632	12462	12489	12340	12037	11887	11745	11529
Rubus fruticosus	18446	18462	18328	18486	18729	18282	18388	18267	18118	17860	17935	17728	17169	17352	16775	16273	15908	15596	15500	15373	15109	14730	14658	14852	14220	14222	14169	14436	14294	13883	13996	14197	13696	13416	13091	13324	12979	12913	12790	12279	12400	12126	12041	11752	11673	11606	11737	11334	11206
Rubus fruticosus	11889	12288	11907	12222	11799	11677	11706	11115	11452	11051	11213	10836	10624	10283	9997	9856	9579	9425	9167	9003	8914	8830	8514	8611	8186	8597	8318	8075	8066	7903	8151	8093	7821	7627	7656	7656	7300	7237	7313	7029	6903	6982	6817	6827	6878	6620	6393	6239	6299
[truncated: 1,332 more columns]

## Sheet: Data_Pollen Analyser
Espece	Rr	Rv	Rb	Vr	Vv	Vb	Br	Bv	Bb	395r	395v	395b	365r	365v	365b	390r	390v	390b
Scabiosa atropurpurea	191.36071	9.56781065	5.10035503	2.58508876	155.853491	2.52473373	1.52426036	57.8542012	151.310533	1.30319527	50.155503	138.231006	6.4783432	2.96828402	26.5815385	5.00284024	2.55881657	26.6175148
Scabiosa atropurpurea	190.649692	11.2014374	5.24825462	2.16632444	169.895483	2.12422998	1.33593429	67.6638604	170.359754	1.06817248	55.7587269	150.225873	6.1613963	3.4301848	26.2542094	3.20143737	2.38501027	19.2501027
Scabiosa atropurpurea	192.213657	12.1151558	7.45467523	2.19914347	173.344278	2.62169879	1.26504877	65.2364977	162.677135	1.04544373	51.4699025	139.217226	7.36616702	3.99857245	28.4639543	3.00999286	2.37306686	16.9464668
Scabiosa atropurpurea	186.257063	10.0756273	5.70293034	2.44885068	159.293736	2.41937182	1.59519214	64.0966836	161.960519	1.19915775	52.991402	142.359888	6.47780312	3.29478856	26.8550623	3.21670469	2.23074224	19.466924
Scabiosa atropurpurea	193.180828	11.1083542	3.9418065	1.48625491	158.574616	1.42752588	0.92966798	62.058015	162.533381	0.72991789	52.4684041	145.719386	4.14958943	2.68064977	20.743663	3.46786862	2.48125669	21.058015
Scabiosa atropurpurea	185.942457	9.23517638	3.4958719	1.83012259	152.134101	1.78884163	1.12184138	55.1996497	150.164373	0.95996998	45.7803353	134.962472	4.23642732	2.63797848	21.0850638	3.84838629	2.53990493	21.5263948
Scabiosa atropurpurea	192.179761	11.3921431	5.41581901	2.67941073	168.462469	2.65117503	1.63118204	68.6220624	171.950368	1.38582953	57.3705717	152.727815	5.49982462	3.32444756	24.7186952	3.57050158	2.52963872	20.7346545
Scabiosa atropurpurea	200.875968	12.1790643	6.20414002	2.18596432	175.908617	2.14557388	1.26068664	75.1921912	182.350219	1.08195894	63.2165937	162.446146	7.26725008	4.30343319	30.5469539	4.43806799	3.4404241	25.5065634
Scabiosa atropurpurea	193.800985	11.3626595	4.45892098	2.12984106	168.379897	2.05350347	1.33221401	70.246698	177.087979	1.11663309	59.4419073	157.909335	5.06357734	2.9541079	23.3778822	3.72957242	2.73136333	22.2469219
Scabiosa atropurpurea	198.544874	13.0184968	6.27966654	2.15070991	177.467761	2.22091963	1.26416569	73.9403413	178.948548	1.05262472	60.8432982	156.594503	6.41448482	3.68789892	26.7982285	3.05783509	2.46684903	18.7853328
Scabiosa atropurpurea	200.244439	12.7028893	6.182562	1.72117106	177.407824	1.72308872	0.93978522	74.9900281	180.614549	0.86563539	62.0244183	158.913194	6.10253132	3.61531578	26.6141652	3.04704679	2.49552544	19.5773459
Scabiosa atropurpurea	198.574687	11.1294723	4.17084079	2.11203041	167.80814	2.04338104	1.35084973	64.1618962	167.548077	1.11493739	54.644678	151.003801	5.34906082	3.30992844	24.9783095	4.66994633	3.26855993	25.9022809
Scabiosa atropurpurea	199.249408	11.0968505	3.65374113	1.73184052	167.2718	1.69033315	0.98306936	59.7391225	160.964318	0.78973239	51.8783907	146.786273	4.25996723	2.80429638	21.8339705	5.07718915	3.37283816	27.3995995
Scabiosa atropurpurea	198.691659	14.4439118	6.44199425	1.78178332	181.405177	1.80517737	1.05503356	72.8214765	177.170853	0.96797699	59.3618408	154.203643	6.65311601	4.05522531	27.5162033	3.38791946	2.8485139	19.4191755
Scabiosa atropurpurea	198.698673	13.4109286	6.77021478	2.10075805	181.072331	2.16298168	1.19504106	72.5156349	176.033007	0.9853127	58.5445357	152.240208	5.99905243	3.73752369	25.7578964	2.84412508	2.56585597	18.0791219
Scabiosa atropurpurea	193.384316	12.3884559	5.2206527	1.96176327	165.799805	1.87530443	1.31344374	68.055772	170.022163	1.08158792	57.4249878	151.341939	6.076717	3.37481734	27.0618607	3.67340477	2.56332197	22.2525572
Scabiosa atropurpurea	198.888499	11.1249452	3.67952652	1.87534707	168.276341	1.79234254	1.097618	64.3434166	169.539383	0.90793512	55.9205027	154.769692	4.33625603	2.70422329	22.2225632	4.05290077	2.84290516	24.7965804
Scabiosa atropurpurea	198.695178	9.913031	3.4456085	1.67695178	163.431544	1.62442595	0.88992537	57.1933123	155.450057	0.73134328	49.2591848	141.692595	3.71943169	2.45637199	19.7179966	3.74411596	2.97962113	23.6780999
Scabiosa atropurpurea	202.30113	8.71708554	7.19714088	1.98893244	145.947429	1.92091307	1.3191146	67.6366152	152.134886	1.2040581	58.7973253	156.760895	4.59741757	2.31058335	18.0760895	7.29006226	3.33640766	30.7140881
Scabiosa atropurpurea	194.382077	10.4995147	5.82368166	1.96263345	162.881268	1.91653187	1.0690715	64.7690068	162.961178	0.84098997	53.9880298	143.915238	6.26755095	3.31429958	25.9642511	3.50533808	2.42801682	20.8131673
Scabiosa atropurpurea	192.684221	15.5032423	6.20534486	1.652584	163.805463	2.28944783	1.08233445	65.956573	162.950481	0.91766555	57.6146591	148.576931	7.94144233	4.46020829	30.5403812	3.19178621	2.85458833	20.4281784
Scabiosa atropurpurea	202.380871	14.6500107	5.08492387	2.04975338	167.194939	1.74136822	1.87819001	65.6705983	166.916577	1.86896848	60.0544714	157.549646	8.30516835	4.52455501	29.3281149	6.51812138	3.90778469	29.9669741
Scabiosa atropurpurea	188.782823	13.348846	3.05826712	1.76730988	158.779039	1.67763905	0.99678396	57.6188044	154.363034	0.88327658	53.4379493	147.175558	5.39216799	3.55637533	25.9914869	3.89935679	3.24120318	26.9564888
Scabiosa atropurpurea	190.535799	14.602071	5.16538462	2.33047337	171.321598	2.28639053	1.56183432	68.5789941	173.097633	1.43639053	62.0857988	161.996154	6.5704142	3.88254438	29.1491124	3.40118343	2.89112426	23.5606509
Scabiosa atropurpurea	207.163668	17.7144515	9.06674405	2.29889727	182.012478	5.34358677	1.46285548	80.692397	187.521764	1.42367963	67.7675566	166.580383	9.68978526	5.21619269	36.4274521	4.03946605	3.30934417	23.4419617
Scabiosa atropurpurea	204.957602	19.2925804	8.7439693	2.41118421	162.840643	11.691155	1.30372807	64.6381579	156.836806	1.15405702	56	142.4322	5.63943713	3.44243421	23.7368421	2.17653509	2.00785819	19.2149123
Scabiosa atropurpurea	212.862369	16.8265541	5.75876183	1.62061908	170.732157	1.67792274	1.02225633	64.8316705	166.244052	0.85034536	58.0447685	154.012024	5.83115886	3.94576618	26.3161934	4.65131747	3.58506012	29.0376055
Scabiosa atropurpurea	191.773438	17.3043478	5.11616848	3.14266304	171.53159	3.09646739	2.57370924	70.8345788	176.426291	2.27275815	60.1161685	157.826766	7.90421196	4.56827446	32.4786005	5.30842391	3.68444293	28.689538
Scabiosa atropurpurea	186.543592	10.0215336	2.02678571	1.58692227	144.652836	1.49527311	0.81512605	51.5929622	148.564076	0.73503151	48.5068277	143.413603	2.72478992	1.8022584	16.2775735	5.16360294	3.61685924	31.1021534
Scabiosa atropurpurea	210.423916	16.2213092	6.92689147	2.67072825	169.477189	2.79852649	1.39727968	62.6763956	161.898271	1.29583451	58.7633891	154.77019	4.29951828	3.28251629	23.2145084	4.11958062	3.08444319	27.9036554
Scabiosa atropurpurea	181.763854	12.2783292	4.43258892	2.71050455	154.355252	2.67287014	1.98428453	59.0330852	154.510339	1.62324235	47.9789082	135.96981	5.78453267	3.42597188	24.6774194	3.71794872	2.85566584	21.7750207
Scabiosa atropurpurea	183.258183	13.4476717	4.45136007	3.40617796	157.421853	2.54126325	3.6473029	61.4499769	160.487321	3.50806823	55.5315814	149.717842	9.58644537	4.30889811	27.7113877	7.92254495	3.64591978	27.4744122
Scabiosa atropurpurea	187.751994	12.6479266	3.98883573	3.50956938	165.616826	3.40869219	2.14194577	62.9525518	166.730463	2.1092504	58.708134	158.938596	6.08213716	3.61722488	27.7173046	5.69617225	3.82854864	33.6168262
Scabiosa atropurpurea	213.153071	18.5310113	7.16162542	2.2548121	173.141766	2.89795295	1.24503514	67.7503819	169.837764	1.21906508	65.0986862	165.145432	5.56431408	3.7167736	26.3919951	4.60494959	3.5878399	30.7207455
Scabiosa atropurpurea	190.379964	17.025489	7.33876704	2.80260818	178.022229	5.37729698	1.66093657	67.7009484	164.999407	1.26229994	52.6689389	140.334618	11.8061648	5.7107291	42.4798459	1.59069354	2.36218139	15.5983995
Scabiosa atropurpurea	191.654113	15.8893294	5.50842418	2.77304262	170.353155	2.77436406	1.99900892	69.7644533	173.77965	1.74892633	58.1248761	153.957053	6.89758837	3.88569541	29.0951437	3.84869508	3.13379584	24.432111
Scabiosa atropurpurea	194.814687	16.5417388	5.12296502	2.28541739	171.594389	2.23900242	1.84170419	71.3765154	176.545203	1.51749221	60.5995843	157.549013	6.34430204	3.79251818	27.8957395	3.63214409	3.16487703	24.2234153
Scabiosa atropurpurea	187.725133	16.4604796	6.56838366	2.76865009	174.849467	3.20426288	1.89520426	66.8046181	166.133215	1.5839254	53.1576377	143.104796	7.77531083	4.44138544	30.5879218	2.76509769	2.61856128	18.0208703
Scabiosa atropurpurea	187.069323	12.6419214	3.5010917	3.35862445	153.900655	3.25873362	2.10480349	51.1282751	147.338974	1.91866812	46.6572052	138.970524	2.76637555	2.01855895	17.0245633	5.2330786	3.52838428	31.5687773
Scabiosa atropurpurea	185.873288	13.3019406	4.58390411	4.16038813	164.522831	4.03938356	2.96689498	61.7905251	163.860731	2.67351598	54.2368721	150.223744	5.19349315	3.12956621	24.5165525	5.86358447	3.88584475	32.9023973
Quercus ilex	197.4213247	7.302100162	3.390145396	1.217285945	124.7639742	1.164781906	0.253957997	21.37463651	87.60726979	0.237318255	20.28481422	85.12859451	1.723424879	1.219870759	13.17189015	3.073021002	1.390468498	17.39838449
Quercus ilex	206.7025524	11.02617801	4.375490838	1.591295812	161.5664267	1.56315445	0.286485602	32.59865838	105.6698298	0.191099476	28.02977749	97.71842277	2.163776178	1.320680628	12.61354712	2.228730366	1.641852094	13.90379581
Quercus ilex	200.9451773	12.73890697	6.144423505	1.440637314	144.7000171	1.394723317	0.1821141	26.21809149	91.27822512	0.081548741	20.14219633	79.8490663	3.368339901	1.395237279	14.98612301	1.229227343	1.197875621	9.662497858
Quercus ilex	200.8306452	9.749142073	4.905113246	1.636753603	146.3874399	1.576355525	0.30353466	27.73438572	95.65957447	0.16592313	22.30439259	85.94612217	2.782258065	1.418325326	13.65511325	1.565888813	1.216884008	11.35569664
Quercus ilex	184.2504596	9.235523897	4.76171875	1.306525735	129.2449449	1.211626838	0.211856618	24.19048713	90.06387868	0.122931985	19.08111213	79.41199449	3.368336397	1.33203125	15.27481618	1.478170956	1.2734375	11.56112132
Quercus ilex	212.4692852	11.61020104	6.727661951	1.674795235	154.3428891	1.628629933	0.18652271	28.18801191	95.36801936	0.10908414	23.86038719	87.85126582	3.258749069	1.275130305	14.65543559	2.540394639	1.215934475	14.41586001
Quercus ilex	213.0667841	11.49663677	5.984144779	0.867552851	136.1680013	0.8247918	0.055413197	20.58199872	82.63116592	0.039718129	18.42905189	77.75672646	2.373158232	1.029948751	12.71236387	2.572869955	1.259288917	15.28939782
Quercus ilex	192.2242787	9.916530575	4.78279804	0.798040283	135.1393576	0.770096171	0.078025767	23.55960806	89.99782254	0.045182363	18.89439303	80.12084921	2.939031029	1.326438033	14.0085284	1.333151878	1.341680276	10.46361822
Quercus ilex	194.3515716	9.783275126	3.642413659	0.948971672	137.3480792	0.895421032	0.031237873	23.3354676	89.97206054	0.02056655	19.69053163	82.52192472	2.464299573	1.149592549	13.37892899	2.029103609	1.455762515	13.45188203
Quercus ilex	206.3081865	9.72746114	5.190051813	1.340518135	134.878342	1.245595855	0.245388601	28.69989637	90.48911917	0.176787565	24.66217617	91.58715026	1.577823834	0.967875648	9.327875648	3.280414508	1.534715026	15.64683938
Quercus ilex	204.436659	9.83707116	6.736816584	1.488422839	142.8579222	1.442235422	0.229361135	25.36283186	88.99090799	0.14959389	20.44732695	79.47023882	4.330221845	1.58394957	16.4421142	2.111771124	1.112134804	12.10934659
Quercus ilex	201.013597	12.80558008	5.947377715	1.382659368	153.0965919	1.320148331	0.252163164	31.9918771	102.5062688	0.137559597	24.57937489	89.91329684	3.19265407	1.564541762	14.38954618	1.543174996	1.411972453	9.965742539
Quercus ilex	195.7267144	9.616376663	5.541248721	1.354350051	139.7486182	1.255885363	0.232139202	25.19570113	91.13469806	0.172364381	20.62620266	82.01596725	3.419447288	1.307471853	14.58792221	1.832548618	1.01432958	11.59058342
Quercus ilex	200.1736068	10.43456481	5.389636819	1.780369443	146.08469	1.702723857	0.407639324	27.97197871	95.83046337	0.299311209	25.33312461	91.30525986	3.402786475	1.492016281	15.13212273	1.523638071	1.22777082	11.0205072
Quercus ilex	197.6511775	9.638375217	5.269638059	0.840050577	137.7069701	0.794373321	0.061324482	24.06543385	88.91401928	0.039987356	21.09151257	82.76418524	3.271534693	1.285127232	14.51683262	1.941362415	1.225699384	12.19535325
Quercus ilex	188.9413184	8.936340323	4.470206668	0.72831498	131.7218283	0.648664957	0.110574747	23.64278172	89.84447126	0.070598884	19.022477	80.34152964	3.253884447	1.349072258	14.76165334	1.832403077	1.336098959	12.73600845
Quercus ilex	205.5668033	10.53046448	3.333060109	1.747677596	141.2487705	1.663661202	0.209699454	21.20628415	84.96489071	0.193306011	20.2215847	82.96229508	1.285245902	1.098224044	10.2102459	2.041939891	1.445218579	12.74084699
Quercus ilex	202.6848065	11.51580193	5.650160554	1.307757309	144.9013013	1.261281055	0.083150245	25.85398006	91.94253845	0.070812912	23.46493155	87.83353051	2.870711509	1.37519013	13.9443975	1.975156329	1.34223424	12.32482677
Quercus ilex	200.8513168	11.84032217	6.593582204	1.142418819	149.5804142	1.105599591	0.243288162	28.20429558	95.83175658	0.131935566	22.81117361	86.78419841	4.371132703	1.804270008	17.48619279	1.474175403	1.327537714	10.32881616
Echium vulgare	95.2730602	3.33966583	0.95902953	1.90249485	91.9677272	1.66124971	1.53307393	31.9100481	109.648203	1.22407874	26.1869993	100.085832	6.58548867	1.72991531	22.4422065	4.43007553	1.7035935	20.5094987
Echium vulgare	109.773649	6.12725225	3.28716216	4.63738739	114.441441	4.79842342	1.18468468	27.8997748	99.5067568	0.61711712	21.1891892	86.463964	5.41666667	2.01914414	22.1148649	0.70833333	0.7545045	9.42454955
Echium vulgare	87.9890172	2.78147001	0.93579273	1.91889609	82.7197972	1.80174599	0.72768234	19.485497	87.0954661	0.58575049	17.6626302	83.09265	3.44297381	0.94959166	17.396508	4.65925092	1.51591101	27.4032667
Echium vulgare	66.2516748	0.87179824	0.08380402	0.27873374	64.5981873	0.21962433	0.0246946	13.6558518	72.5738868	0.02049126	11.9205307	67.1870485	2.87009063	1.17785367	15.420465	3.00407198	1.31380533	20.6482333
Echium vulgare	89.7016751	2.1692076	0.59589686	1.2548466	84.8522492	1.15979673	0.42593638	20.701581	87.9153021	0.37304724	19.6013552	87.6386222	3.43431206	1.04686618	16.8386975	4.94852249	1.5299266	28.3659891
Echium vulgare	98.7123428	3.97356941	1.78085707	2.70515781	96.8704131	2.56889915	1.12650757	24.595843	98.9348217	1.01719271	22.9178856	95.3651527	3.69899923	1.35360534	17.2211958	3.46471645	1.62586605	20.7146523
Echium vulgare	90.8894472	4.5254048	2.00893356	3.11111111	79.0156337	2.91066443	0.5773311	17.5455053	78.1903964	0.5678392	16.6002233	79.0597432	2.24623116	1.27135678	13.879397	4.19095477	1.72194305	24.8771636
Echium vulgare	85.9175687	1.80777923	0.3676698	0.91138337	82.1479719	0.81539194	0.30605448	20.0541216	89.2202926	0.24705602	18.1472582	84.907696	4.46056857	1.1422624	19.6222196	4.90258118	1.59581301	27.7748305
Echium vulgare	98.7747748	2.97876448	1.12290862	2.23745174	94.8828829	2.13256113	0.82368082	25.8539254	99.042471	0.76769627	24.7039897	96.6409266	4.55534106	1.17374517	20.3957529	6.16602317	1.78893179	31.7110682
Echium vulgare	84.6001776	1.99733649	0.54779521	1.19118082	78.3243563	1.09144717	0.45930749	20.5625925	82.8831015	0.37215152	18.1010654	84.9604913	3.22994969	1.05667357	15.6405741	4.76664694	1.4652264	27.5726546
Echium vulgare	97.9790749	4.34911894	1.74118943	2.8876652	92.6938326	2.64867841	0.96585903	24.996696	96.2213656	0.74339207	20.215859	86.5980176	5.46255507	1.24559471	23.0759912	2.83259912	1.29185022	20.4988987
Echium vulgare	90.8536446	4.60421412	2.06264237	3.13610478	78.881549	2.91628702	0.55296128	16.5928246	78.667426	0.51252847	15.6731207	76.0751708	2.13041002	1.29271071	13.9134396	4.22437358	1.71013667	24.5142369
Echium vulgare	129.526114	4.61873259	3.46413649	1.73084958	97.8530641	2.12778552	1.24791086	50.6034123	83.3718663	0.51253482	27.926532	95.3325209	7.11629526	1.48433148	22.1995125	1.04979109	1.02193593	11.393454
Echium vulgare	116.435156	4.28710938	2.5734375	2.13085938	96.5429688	2.12148438	0.909375	36.0007813	85.2375	0.53398438	24.8878906	90.8574219	5.36757813	1.29921875	18.9054688	1.06445313	1.03476563	11.2679688
Echium vulgare	124.694653	4.09029703	3.1049505	1.98574257	99.5235644	2.77940594	1.38019802	51.1615842	84.48	0.59326733	27.9128713	96.5968317	8.07128713	1.6170297	24.0079208	1.1029703	1.10693069	11.4760396
Echium vulgare	82.3898056	2.08826854	0.42167722	1.0369575	79.0298373	0.90856691	0.2511302	18.64184	85.9196429	0.1824141	16.4141049	80.2861664	3.72909132	1.11019439	18.4341094	3.50610307	1.5249774	22.8186031
Echium vulgare	86.3106103	2.11924883	0.62197183	1.33483568	81.9795305	1.25446009	0.5000939	20.7117371	85.5686385	0.44657277	18.8522066	86.5889202	3.58384977	1.03887324	18.0386854	4.39192488	1.55230047	27.498216
Echium vulgare	118.872651	8.19206681	5.74947808	6.40083507	99.4864301	6.05427975	2.6868476	29.1085595	94.394572	2.21294363	26.045929	95.9749478	3.96659708	0.79958246	18.5532359	2.81837161	1.31941545	16.6179541
Echium vulgare	98.7294207	4.4070122	1.99085366	3.16463415	84.9519817	3.0007622	1.87881098	27.3666159	104.401677	1.81554878	26.2484756	102.354421	3.77057927	1.36432927	16.9199695	5.75838415	2.00228659	27.757622
Echium vulgare	106.992496	5.75587794	2.13456728	3.70685343	85.3751876	4.16758379	1.64832416	20.8814407	79.0550275	1.48224112	17.3506753	75.2661331	21.7503752	7.24062031	56.8184092	2.1865933	1.57778889	12.9714857
Diplotaxis erucoides	175.313454	8.11428571	2.88599168	1.86241331	126.562829	1.77558946	0.17753121	19.2721221	81.2976422	0.12149792	17.4787795	76.8382802	1.20332871	1.07988904	10.6105409	2.30624133	1.43994452	14.6016644
Diplotaxis erucoides	187.733853	9.30831099	3.93760663	2.30904216	143.242018	2.19034853	0.37265416	26.8337802	94.8211065	0.28954424	23.3594931	88.510602	2.223495	1.19278577	13.3746039	2.48476724	1.39897636	16.1374604
Diplotaxis erucoides	178.578376	8.04035178	4.48448008	2.00827729	131.176151	1.82669426	1.18132437	26.3947232	93.8163476	1.12622866	22.9746508	87.6836524	4.80910502	1.41593378	15.2198655	3.6319193	1.37972064	14.3057424
Diplotaxis erucoides	167.337013	5.85299245	3.01743173	1.02004648	119.951772	0.95990703	0.19755956	20.99448	84.332946	0.16008135	19.3663568	81.0615921	2.44334689	1.12347472	14.1101104	2.38495061	1.26031377	16.5714701
Diplotaxis erucoides	184.194444	11.7947846	5.36111111	3.00113379	139.201814	2.8276644	0.49036281	28.0719955	99.164966	0.37755102	23.9529478	91.5572562	3.14852608	1.19671202	15.4914966	2.87244898	1.09920635	17.5844671
Diplotaxis erucoides	176.64937	11.5492958	4.29429207	2.10044477	122.68977	1.99406968	0.38732394	20.9077094	86.9184581	0.31949592	18.7824314	81.8439585	2.55411416	1.27316531	14.5978503	3.20237213	1.32542624	20.8676798
Diplotaxis erucoides	191.303521	12.6400748	3.94359614	2.91336865	154.983484	2.88064818	0.70956684	32.4908071	106.554067	0.5303833	29.1486444	100.799003	1.99376753	1.14521658	12.8962294	1.89996884	1.46805859	14.5805547
Diplotaxis erucoides	195.400473	14.5130024	6.30732861	3.49267139	162.797636	3.39479905	1.21371158	39.9631206	116.75461	0.73191489	30.9432624	102.950355	2.88983452	1.49030733	14.9248227	1.66713948	1.39810875	13.2023641
Diplotaxis erucoides	158.339394	9.63212121	2.89454545	1.41151515	118.335758	1.23636364	0.07393939	20.5612121	87.2230303	0.03818182	16.7812121	78.470303	2.43757576	1.26424242	13.8624242	1.80484848	1.24484848	13.6836364
Diplotaxis erucoides	188.520588	13.7082353	6.05588235	3.64588235	135.207647	3.50176471	0.52529412	26.6452941	96.6623529	0.47176471	25.5535294	94.83	1.94294118	1.18823529	12.8329412	2.71705882	1.37294118	19.1811765
Diplotaxis erucoides	192.212017	11.3175966	3.80858369	2.58798283	145.260944	2.51759657	0.34206009	27.693133	99.4321888	0.23648069	26.0060086	96.5600858	1.04248927	0.95708155	10.4622318	3.327897	1.38283262	18.6103004
Diplotaxis erucoides	182.143399	15.1992416	7.7273354	2.65839366	154.633919	3.36228887	0.60978973	31.9458807	100.623923	0.25405033	22.5125819	84.7862806	4.97793864	2.12547397	18.953809	0.62219924	1.23095484	7.28783178
Diplotaxis erucoides	208.766355	15.7775701	8.20373832	2.94143302	153.072274	2.89906542	0.39626168	31.4043614	104.242991	0.32647975	28.2168224	98.6274143	2.17694704	0.99252336	12.9968847	2.5470405	1.09283489	18.1152648
Diplotaxis erucoides	169.060858	10.5080077	4.55285074	3.48942985	133.214606	3.35874439	0.81294042	28.8667521	100.598334	0.48110186	23.0896861	89.6540679	3.20243434	1.30429212	15.2421525	1.70403587	1.42793081	13.7674568
Diplotaxis erucoides	174.337052	11.663745	5.6940239	3.01912351	126.612749	2.94183267	0.37928287	25.4334661	93.7258964	0.23665339	21.8780876	86.9266932	3.33705179	1.14661355	15.4613546	2.79521912	1.34342629	18.8924303
Diplotaxis erucoides	182.893074	10.9926407	4.23636364	2.93679654	140.705195	2.84718615	0.51731602	27.612987	98.187013	0.32251082	22.3632035	88.3337662	2.31385281	1.18441558	13.2056277	2.17705628	1.51948052	14.7246753
Diplotaxis erucoides	199.133297	14.8069117	9.02139331	3.23368075	154.933077	3.15469007	0.74547449	34.1684037	104.735052	0.47174986	27.1289084	93.1925398	4.35600658	1.40647285	18.3477784	2.70981898	1.31431706	16.9369172
Diplotaxis erucoides	180.942925	10.7467532	4.69651401	2.46479836	139.091251	2.3708134	0.52426521	28.2156528	98.530417	0.32877649	22.8496241	89.0813397	3.60150376	1.35782638	16.2177033	2.64217362	1.31203008	16.7115516
Diplotaxis erucoides	182.954933	12.501827	6.7180268	3.49573691	151.019488	3.41291108	0.96589525	36.1443362	112.128502	0.56638246	28.2844093	99.3264312	4.06455542	1.74177832	16.7423873	1.87819732	1.76552984	13.2606577
Diplotaxis erucoides	190.22543	11.808995	4.74569684	2.46307607	145.046641	2.30871738	0.16935036	26.9000555	96.851749	0.10605219	22.9172682	89.710161	2.92615214	1.23320378	15.1771238	3.16046641	1.47917823	19.5546918
Diplotaxis erucoides	198.445618	13.5077688	8.31758856	3.48788067	149.032318	3.78682411	0.56059664	35.2349285	109.305158	0.44499689	30.3604723	101.426352	2.08887508	0.87942822	12.5220634	1.93474208	0.8614046	15.9571162
Diplotaxis erucoides	175.271213	11.9682791	7.81760508	3.04837431	137.561459	2.96827914	0.44964314	29.888977	99.4766059	0.22521808	22.4718477	86.8128469	4.56463125	1.70975416	18.5043616	1.60269627	1.15622522	12.22046
Knautia arvensis	156.708608	6.10504617	2.62895778	2.22608839	91.8096966	2.15105541	0.84960422	27.1141161	101.698054	0.61494063	22.0413918	91.7201517	2.53397098	1.26533641	14.3710422	1.65880607	1.30293536	13.4694921
Knautia arvensis	160.945314	5.95366312	2.90962221	2.04758923	90.1367147	1.89271551	0.46378627	22.7670632	93.7856397	0.31141724	19.292632	86.0329785	2.07555834	1.117512	13.3172615	1.82091421	1.32247965	14.4289292
Knautia arvensis	165.516908	5.95120773	3.16521739	1.87359098	95.3679549	1.75700483	0.5689211	27.0640902	100.999839	0.39178744	22.8748792	92.7795491	1.86714976	1.0136876	12.6748792	1.80644122	1.17729469	14.4415459
Knautia arvensis	172.430052	7.64270294	5.59671848	1.63665803	103.404577	2.00863558	0.4548791	28.7728843	101.517271	0.22215026	21.2849741	87.3870898	3.86960276	1.45876511	16.794905	0.69408463	1.08117444	8.06239206
Knautia arvensis	163.553342	7.49528706	4.60882605	1.61675236	99.2341474	1.74978578	0.58183376	29.582048	102.020994	0.30119966	21.6898029	87.6943016	4.19044559	1.52056555	17.7727078	0.87639246	1.16859469	9.17009426
Knautia arvensis	159.129916	5.63451379	2.92388965	1.36744277	87.6814713	1.26648405	0.46527098	25.5047936	97.9389552	0.29641949	20.8812365	88.5051849	2.98415183	1.07963217	14.7166895	1.98199961	1.21072197	14.5100763
Knautia arvensis	163.238482	6.4158988	3.38825551	1.47930658	98.0099953	1.3896611	0.48399188	28.0627831	101.616117	0.29861003	22.2967359	91.0729346	2.85647353	1.29095736	14.5458379	1.07480868	1.05231923	10.4794628
Knautia arvensis	168.755306	8.41306122	4.30040816	2.01142857	106.018776	1.96734694	0.7777551	33.1622449	109.651224	0.46285714	25.4785714	95.9344898	3.74040816	1.39122449	16.8918367	1.29040816	1.0877551	11.4630612
Knautia arvensis	165.361236	7.71829574	4.34452799	2.36307435	107.909774	2.37744361	0.93884712	33.5898079	111.090393	0.55071011	25.2805347	96.5370092	3.66566416	1.45948204	16.4133668	1.12999165	1.067335	10.6501253
Knautia arvensis	162.945328	6.52296661	3.82007618	2.59735604	101.443872	2.49316603	0.91575174	28.8453955	104.453955	0.60497423	23.152812	93.6764508	3.08492046	1.34102622	15.6959444	1.83531257	1.39928299	13.829711
Knautia arvensis	160.673188	9.53249405	4.97022797	2.10207554	112.601225	3.2522967	0.80401497	32.5901667	105.416298	0.40796189	23.09459	88.8548826	4.29584893	1.72915958	17.6002042	0.60768969	1.15940796	7.40455937
Knautia arvensis	158.815852	5.6875	2.92744253	1.72772989	92.5181992	1.57686782	0.55675287	25.4233716	98.5215517	0.43247126	21.7911877	91.262931	2.13673372	1.18558429	13.1846264	1.83740421	1.21503831	13.9279215
Knautia arvensis	173.422306	6.73709031	3.58806885	1.97759962	95.1490215	1.86465456	0.5864183	25.6597501	99.8981372	0.38717284	21.5772224	91.2082056	1.90827635	1.17472294	12.5545862	2.08818675	1.39731195	14.2860174
Knautia arvensis	178.083624	7.79606477	5.7374462	2.30067637	110.973765	2.32281205	0.74072556	33.8458701	110.48555	0.40479606	25.102685	95.0971511	3.70465259	1.5169092	15.9364624	0.86739086	1.22033204	8.49272392
Knautia arvensis	166.953784	7.11072598	5.57481225	1.72501444	106.664741	2.68476796	0.73021375	31.5803967	105.246486	0.39014057	23.3090699	90.3367995	3.72135567	1.56614674	16.0313884	0.64586944	1.13807048	7.45118429
Knautia arvensis	155.401224	5.35633463	2.87757373	1.4296049	88.3858282	1.36839176	0.46113894	25.1445001	95.7354851	0.32294565	20.1381933	85.524578	3.23836023	1.13522538	15.4858097	1.41532183	1.15711371	12.1443146
Knautia arvensis	160.015539	7.02657943	5.09507258	1.62236761	104.263545	2.10631773	0.3665917	26.6597833	95.7207115	0.1684727	19.7243917	82.405643	3.35861787	1.55714578	14.8366387	0.61153138	1.20404825	7.11613167
Knautia arvensis	158.852389	5.79686593	2.93190172	1.96208164	95.8349778	1.82414393	0.47765525	25.3016057	98.3406849	0.28477462	20.6894951	88.8369124	2.17295415	1.37105823	13.7593345	1.70052234	1.36680209	13.3153415
Vitis vinifera	111.485416	4.28669474	1.20137264	1.7198565	79.0272968	1.58851973	0.56746217	15.8610201	78.707066	0.45484324	14.2040243	73.8123538	1.50631727	0.99781625	11.4927468	2.60380596	1.12915302	17.7385743
Vitis vinifera	111.529172	3.46822034	1.12614081	1.0976206	73.0576923	1.00668188	0.19328553	11.86897	67.7291395	0.15726858	10.3937419	62.5880052	1.1833442	1.05883312	11.9944589	1.86978488	0.92845502	16.6390156
Vitis vinifera	109.085807	4.42734123	0.97247424	1.21866831	84.2255882	1.12671075	0.32431186	17.5480547	82.0267569	0.18699062	13.9384899	71.6809165	3.38136245	0.96463171	16.3924343	1.66184838	1.11041058	14.2340458
Vitis vinifera	98.1438403	3.57295251	1.17894012	1.66483138	82.0079147	1.50481762	0.66104611	18.4311769	85.2422574	0.50860289	15.857192	78.3984859	1.98279422	1.05264969	12.7532691	2.63110805	1.19614591	17.9927736
Vitis vinifera	116.538778	6.27673325	3.22502938	1.39042303	87.6871328	2.03584019	0.63542891	18.3451821	77.8351939	0.66304348	15.9280259	75.3795535	23.2405993	7.35487662	60.2787897	1.15011751	1.17949471	12.4976498
Vitis vinifera	106.033638	3.49256845	1.40990874	0.73898305	76.6456323	0.63728814	0.04328553	14.36897	73.9812256	0.03024772	11.3916558	64.1614081	2.29126467	0.89126467	13.0897001	1.20912647	0.97705346	12.7024772
Vitis vinifera	109.669209	3.5014427	0.94394064	0.87139324	88.1422094	0.82605111	0.27143446	17.7802968	83.9330173	0.20012366	13.8860264	73.1479802	2.84934048	0.9645507	16.9119951	0.91240725	0.87654575	12.0694559
Vitis vinifera	104.671431	3.31904033	1.45346265	1.0598945	85.3915263	0.96137485	0.30100391	18.2559129	83.4344053	0.19125404	14.2782032	73.0922239	3.18070444	1.03981623	15.959333	1.35000851	1.00782712	12.7345584
Vitis vinifera	108.882667	3.48856593	1.28916435	0.56977987	82.6732208	0.50951058	0.14105578	15.91729	79.323146	0.09788416	12.4849327	68.1788844	2.37721735	0.90061979	13.2865997	0.98803163	0.89933747	11.2331695
Vitis vinifera	117.233787	6.09544979	2.53948745	1.35146444	94.9296548	1.42860879	0.37238494	18.9429916	82.9513598	0.20319038	14.6051255	71.8247908	4.47463389	1.21051255	19.3274059	0.72463389	0.958159	8.57819038
Vitis vinifera	111.523735	3.19714656	0.92607004	1.04435798	76.4311284	0.93670558	0.18236057	13.095201	73.0217899	0.11699092	11.8256809	68.8191958	1.22697795	1.12788586	12.320882	1.98028534	0.99766537	16.6710765
Vitis vinifera	102.504803	3.18289755	1.58404482	1.4375667	83.5991195	1.3185699	0.35592316	18.1907684	81.9454376	0.23705977	14.9906617	73.7309232	3.29842583	1.45624333	17.5977855	1.83884739	1.29122199	15.5036019
Vitis vinifera	107.366253	3.96186364	1.89908257	1.72207232	86.6754812	1.57708221	0.4508005	18.3054506	84.9728368	0.29249865	14.7146969	75.3068897	3.20992984	1.05864364	18.7620076	1.74311927	0.96797985	16.6231337
Vitis vinifera	111.332267	4.90747745	1.65318592	1.784405	90.2025022	1.68635438	0.48327029	18.6523131	82.5816119	0.39132965	16.478906	76.1969741	2.43264475	1.34885074	16.335467	0.30346232	1.06022694	10.539133
Vitis vinifera	92.77198	5.1350965	2.11794139	3.36311651	80.5110793	3.11937098	0.51250893	16.2287348	81.8620443	0.45604003	14.8677627	77.7619728	1.73909936	0.9413867	14.4567548	3.79628306	1.3852752	25.9035025
Vitis vinifera	96.6603212	3.32064247	0.69214753	0.72397383	70.4080904	0.66240333	0.11154075	11.7900059	67.4137418	0.07911957	9.96400952	60.7102915	1.26740036	0.96073766	11.0571089	1.46014277	0.99167162	13.7659131
Vitis vinifera	94.686686	5.18379161	1.97829233	3.49421129	87.6157742	3.47612156	1.31041968	20.4638205	90.9240232	1.17872648	18.8060781	86.7850941	2.20549928	1.14399421	14.2547033	3.66714906	1.27858177	25.1497829
Vitis vinifera	110.94876	3.95306415	1.81902029	1.23713876	83.0299242	1.13506866	0.36298422	16.7466694	81.4904694	0.26542324	14.0623078	74.0116827	2.38122566	1.00081984	16.5101455	1.66140603	0.94589055	15.9073581
Vitis vinifera	112.941963	4.13345814	1.31532495	1.37122225	89.9986627	1.29178925	0.40251404	18.2005884	83.8962289	0.27092806	14.1257021	72.2203798	2.38272265	1.09949184	14.1628778	0.83899438	0.88499599	10.2621022
Vitis vinifera	95.0755295	3.12736901	0.45261984	0.4796544	72.7650502	0.38405797	0.04542921	13.9389632	73.3246934	0.03205128	11.1360089	63.4311594	2.15440357	1.03874025	13.1516165	1.26505017	0.89576366	12.2263099
Rhus coriaria	205.549732	17.8899866	6.627428	2.56028131	127.846283	4.48995311	1.29068989	29.7494977	97.5167448	1.27394508	29.1069993	96.7108171	1.42682518	1.22705961	11.3035834	1.01975887	1.13446082	12.4676825
Rhus coriaria	172.539774	8.61806775	3.10188206	1.2055207	91.7824341	1.13952321	0.27904642	14.3809285	72.3811794	0.23713927	12.7179423	67.3962359	2.25570891	0.99899624	13.1558344	2.63538269	1.1902133	18.6248432
Rhus coriaria	175.554642	9.06784754	2.31282619	0.66772102	95.4497865	0.64036059	0.12351732	14.8544994	73.339554	0.09931994	12.9879804	67.653171	2.65933892	1.00664242	13.8597185	2.38573462	1.05709315	17.4444093
Rhus coriaria	189.250546	11.345715	3.58533625	0.97936392	97.6846322	0.800437	0.0332605	11.7288177	65.0978393	0.02986162	11.4865259	64.2490896	1.53265356	0.95557174	11.2597718	2.65428502	1.16508861	17.1228454
Rhus coriaria	180.574403	10.5976139	4.25639913	1.09566161	96.2347072	0.96399132	0.01344902	12.6752711	67.1592191	0.01344902	12.2583514	65.8078091	1.65704989	1.06767896	11.7360087	2.06963124	1.10737527	16.5006508
Rhus coriaria	182.106019	10.7828263	2.6868168	1.052285	101.536547	0.9489003	0.13354405	13.7310681	69.3264849	0.12024233	12.8279995	66.0280522	2.80534703	1.00658501	14.6623206	2.37495061	1.03753457	16.5904122
Rhus coriaria	169.774258	7.680834	1.75040096	0.72393745	92.7371692	0.66118685	0.14214114	13.7227346	71.7187249	0.13773055	13.2243384	70.1321171	2.88372093	1.01283079	14.8622694	3.16018444	1.1074579	18.8763031
Rhus coriaria	168.526168	10.0145283	3.52739366	0.79397865	92.6471206	0.69770698	0.05793804	14.8872746	71.0568878	0.02923158	11.8435148	62.1792403	3.57062839	1.23192718	16.3169963	2.08419394	1.03675827	15.4584281
Rhus coriaria	183.854775	11.3916968	4.33098129	1.03002954	104.028717	0.80406958	0.30029537	15.0167378	71.6258615	0.25713817	13.2627174	66.5955038	4.13193305	1.26862488	16.4179521	2.68296685	1.14522481	16.0063997
Rhus coriaria	181.926896	12.2446352	3.68311874	0.68783977	99.0128755	0.66609442	0.18311874	17.7453505	78.4949928	0.15479256	15.4025751	72.1113019	2.81387697	1.41831187	16.9769671	1.83404864	1.13218884	17.3091559
Rhus coriaria	164.648214	11.4808775	3.96830137	2.92236132	113.186631	4.4257494	1.50292868	31.6570575	102.873895	1.44067991	30.0383599	99.7168945	1.91455151	1.0446767	12.6056047	2.44067991	1.03411049	19.0683358
Rhus coriaria	148.512269	6.70588235	1.1287395	0.41647059	76.6779832	0.32941176	0.01210084	10.7462185	63.3442017	0.01277311	9.67731092	59.1583193	0.95966387	0.94991597	10.0981513	2.04302521	1.18789916	15.8389916
Rhus coriaria	154.863966	7.38134534	1.72218055	0.84221055	89.4666167	0.74193548	0.16454114	14.8732183	72.3723431	0.14328582	12.8574644	66.5286322	2.55563891	1.35333833	15.140035	2.44461115	1.50512628	17.4956239
Rhus coriaria	160.31052	8.84917617	2.36723701	0.45057034	89.4309252	0.36787072	0.07129278	15.1901141	75.7664766	0.05703422	13.0649556	69.1600127	2.87864385	1.01013942	14.75	2.31432193	1.02376426	18.1821926
Rhus coriaria	195.916821	13.0620544	4.17031951	1.13572749	109.192501	0.99577502	0.05439662	14.4285714	73.9028255	0.04858727	12.6675469	68.3480327	2.01478743	1.11935569	14.8600475	2.40506998	1.20781621	19.0147874
Rhus coriaria	183.281805	12.2428773	4.12016925	1.48970381	100.343865	0.93511989	0.70014104	14.5785614	72.438646	0.75458392	12.135402	64.5878702	4.55768688	1.23413258	15.8978843	3.40310296	1.21833568	16.2535966
Rhus coriaria	201.11088	14.1585648	5.44675926	1.36273148	116.638426	1.24212963	0.03194444	15.2226852	72.9546296	0.02291667	12.7578704	65.5219907	3.63564815	1.19074074	15.8486111	2.55046296	1.17962963	16.605787
Rhus coriaria	156.435825	7.20366714	1.46403385	0.59238364	92.5901269	0.50014104	0.022567	13.8115656	73.0648801	0.01438646	11.2744711	64.4598025	2.73596615	1.06939351	14.451622	1.71791255	1.12778561	14.1266573
Rhus coriaria	160.669784	10.930537	3.44109003	1.10232434	90.8717606	0.89500401	0.02057173	14.038739	71.1512156	0.00854929	11.4044884	62.588031	3.5378039	0.87363078	17.8092439	2.01255677	0.76061982	16.8495859
Rhus coriaria	185.443379	13.515442	4.51224707	2.19488818	110.015264	1.51508697	1.28824991	15.9006035	76.0248491	1.44195953	13.1260206	68.0031949	6.77564785	1.56301029	18.6588569	5.39510117	1.42492013	18.1590344
Rhus coriaria	191.574743	11.7348066	3.14411997	1.00410418	107.854459	0.89786898	0.06992897	13.5112865	69.801105	0.05603788	11.931176	64.8239937	3.19321231	1.16732439	15.6273086	3.11823204	1.39700079	18.5801105
Rhus coriaria	187.040698	12.6042878	4.38590116	1.31340843	99.9109738	0.84593023	0.88462936	15.3468387	73.5325218	0.92151163	12.5623183	64.8666424	5.06159157	1.34774709	15.4783794	4.14789244	1.31686047	15.5924782
Rhus coriaria	189.21709	13.0280624	3.80182879	1.13621315	101.494246	0.76651427	0.78574807	14.5766987	71.279836	0.80876557	12.1715277	63.8994167	4.57275737	1.2438909	15.1201324	3.85842661	1.35850544	15.7860634
Rhus coriaria	179.73446	8.7640801	2.14205257	0.72277847	91.9949937	0.60304547	0.00292032	11.5035461	64.5306633	0.00146016	10.0045891	58.4342929	1.70337922	1.06403838	11.9326241	2.54109303	1.2077597	15.6998331
Rhus coriaria	189.562371	13.8948127	5.95121449	1.66344175	102.888843	1.08233841	0.73878139	14.3690819	68.4954714	0.77542198	11.4765336	59.560107	5.17002882	1.52799506	17.4386579	3.05640181	1.21963771	13.3458213
Rhus coriaria	184.562868	14.4618751	4.0863491	0.93132469	105.2237	0.84615385	0.06295236	16.3006228	76.5825619	0.03349604	12.7202491	66.2615721	3.85675812	1.36879313	17.093082	2.2312742	1.29187006	14.6470291
Rhus coriaria	184.461926	11.4520252	4.10153015	1.23510351	97.6253825	0.82178218	0.63690369	14.5645365	72.2063006	0.65022502	11.7186319	63.029703	4.28352835	1.29216922	15.8691269	2.87560756	1.23330333	14.2009001
Rhus coriaria	183.178635	9.80542986	2.78674011	0.7302774	94.9061578	0.62069644	0.01416486	11.8894354	65.8471375	0.01278772	10.199882	59.2089317	2.35117057	1.03423175	12.9634074	2.19948849	1.37182766	14.7027346
Rhus coriaria	189.284016	12.5435931	5.9734148	0.97572655	113.930317	0.91066711	0.08437913	18.372358	81.5	0.04739102	13.7665125	68.3452774	3.70293923	1.54937252	15.8522127	1.22225892	1.20277411	9.94567371
Rhus coriaria	186.866994	10.4603827	3.24909062	0.90463388	100.13269	0.81954768	0.05883283	14.229796	72.969951	0.04222679	11.6441563	64.1494544	2.96378301	1.16352997	14.4488376	2.13616954	1.17396805	14.0635774
Rhus coriaria	179.89032	9.89159116	3.8539183	0.84104276	107.149102	0.75965665	0.18979495	18.7550469	83.9934828	0.14099507	14.7450326	72.9488158	3.44110634	1.37021141	15.8138611	1.66777937	1.23795899	12.8297568
Rhus coriaria	176.112235	10.7409811	4.04008399	1.35292995	105.264745	1.2429853	0.28898645	17.3926322	79.0143157	0.18820386	13.5867532	68.2132086	3.76235923	1.40236686	16.5144111	1.38385188	1.20500095	12.2237068
Rhus coriaria	190.77267	12.9036524	5.47843199	0.81013854	110.140271	0.7459068	0.0281801	16.9792191	77.968199	0.01353904	12.8762594	65.9398615	3.90916247	1.58784635	16.423961	1.50393577	1.40900504	11.1871851
Rhus coriaria	194.948904	12.3767925	3.27014999	0.981045	109.549695	0.89022581	0.08603923	13.8209988	70.4245921	0.05801879	11.2877864	62.4732158	2.98747322	1.1452118	14.6672161	2.65386517	1.35948574	15.0374155
Rhus coriaria	190.096573	12.5872903	5.95876473	0.71974295	112.507497	0.67029632	0.02856123	15.8918243	74.1767226	0.01588718	11.9860764	62.6938593	4.51820778	1.7581221	18.0208854	1.01338808	1.11727954	8.98036416
Rhus coriaria	187.685017	10.4761041	3.80318613	0.96208913	108.294213	0.8784029	0.07037709	14.7999597	73.4623916	0.04133898	11.7791894	64.0435572	3.40270216	1.37285743	15.4595685	1.46924783	1.23351482	12.2103247
Rhus coriaria	182.739481	10.9756392	2.99234951	0.98832293	101.108315	0.90114757	0.03724582	13.4072881	70.3442722	0.03100463	10.7880008	61.7743104	2.38675257	1.20918059	13.1733441	1.5794242	1.37004228	12.6496879
Rhus coriaria	189.390665	9.7246447	2.57703488	0.83527132	99.8246124	0.77600129	0.02309432	12.3464147	67.0478036	0.01711886	10.4360465	60.1905685	2.43362403	1.05749354	13.5851098	2.47416021	1.17732558	14.8520672
Rhus coriaria	177.430044	10.5991601	4.11452567	0.81084176	104.142966	0.71826684	0.20041993	17.0263409	78.7188395	0.13017751	13.1506013	67.3622829	3.25558313	1.30005726	15.4558122	1.3781256	1.25157473	11.7942355
Rhus coriaria	190.950577	14.2453846	5.9675	0.60596154	109.430385	0.52788462	0.02134615	17.0163462	77.6776923	0.01576923	13.0669231	65.8026923	3.46519231	1.40557692	14.9932692	1.1975	1.25461538	9.98326923
Rhus coriaria	173.547078	11.1011686	4.2148581	0.89482471	115.713523	0.83572621	0.11585977	17.5722871	78.3365609	0.0721202	13.4674457	66.2390651	3.86844741	1.6312187	16.4065109	1.11402337	1.18781302	9.70383973
Rhus coriaria	164.808962	8.25791004	2.61501625	1.38310245	105.622541	1.24764837	0.12792885	15.3254661	74.8137506	0.07696254	12.4999145	66.0482299	3.35231743	1.22609885	15.6264751	2.55156491	1.40533607	15.9127758
Rhus coriaria	164.219663	8.16528044	1.82085733	0.87225421	99.3378119	0.76284922	0.01364897	12.8114737	68.922798	0.00789081	11.0230326	62.0895713	1.95606739	1.23992322	12.7839625	2.14821924	1.29899765	14.9878439
Rhus coriaria	187.416812	10.6095499	3.16264611	1.7358866	116.668242	1.60532206	0.08853519	13.1372793	68.4175578	0.07187267	11.2598856	62.2879881	2.90673962	1.29221587	14.5001243	3.18801293	1.39592141	17.7473265
Rhus coriaria	181.825165	10.8995481	4.23201251	1.69308307	114.54814	1.32707682	0.79110184	14.9666319	71.1289538	0.77302746	12.1899548	62.7052485	5.06725756	1.53458464	16.6021898	3.48488008	1.45029545	14.7323601
Rhus coriaria	175.539991	14.1710119	4.66283694	1.14494034	107.910517	1.0508175	0.03733981	15.2759611	70.2182943	0.02231551	12.1148917	61.3804684	5.51060539	1.83561644	21.1327883	1.59566947	1.17101193	12.5817499
Rhus coriaria	171.549848	10.1027308	3.10186389	1.34048548	107.421326	1.13090594	0.04508019	14.7143476	72.4566537	0.04573039	11.9997833	63.4716081	3.41114001	1.27048114	15.4577373	2.54594712	1.29302124	15.6733853
Rhus coriaria	181.23825	9.39222042	2.41074323	1.20490854	101.789072	1.03241491	0.00995601	11.99699	65.6154202	0.01041908	10.8742765	61.3831906	1.92729799	1.20259319	12.6526974	3.03704561	1.53044686	17.4848345
Rhus coriaria	162.491301	7.53334714	1.92999171	1.36723281	101.414457	1.24047225	0.0470174	12.6091549	67.215203	0.03873239	10.9107291	61.3160729	2.51636288	1.07974316	14.0987987	2.88400994	1.27174814	17.9070008
Rhus coriaria	180.972154	12.3907478	3.46350775	1.75858971	113.167303	1.30069616	0.88996182	15.2108691	73.2957557	0.92634179	12.7841904	66.1300247	4.67280485	1.54435212	15.9665394	4.05254884	1.67190658	17.837413
Rhus coriaria	180.448617	12.7630792	6.83594918	1.59603886	124.350897	1.60575486	0.26756353	20.0334454	81.1066891	0.16984305	14.8516442	68.4669283	6.74663677	2.36304185	23.4411435	0.99794469	1.17881166	9.14686099
Rhus coriaria	171.52918	10.1759086	5.00311526	1.09968847	113.245067	1.04818276	0.13603323	17.1129803	75.8909657	0.08888889	12.7717549	63.4099688	4.36863967	1.72793354	17.3050883	0.90778816	1.17466251	8.98463136
Rhus coriaria	174.087527	9.14039554	3.02584688	0.77109849	101.856863	0.65322107	0.13667515	15.2171529	74.3350304	0.10377913	12.1047582	64.6369689	3.00509105	1.25141962	14.8155473	1.54611318	1.25827296	12.93832
Rhus coriaria	176.859441	11.2315205	4.09728074	1.27824588	118.216775	1.20088089	0.1231329	16.7539257	78.1629644	0.09076982	13.232478	67.5114899	3.76024512	1.49636155	16.2828418	1.21658368	1.16717733	10.7770969
Rhus coriaria	167.073215	8.89180863	2.16418992	1.08898152	104.616528	0.94400145	0.04295034	13.9755346	71.3122508	0.03098949	11.6600217	63.3673432	2.91736136	1.13501269	14.2306995	2.51576658	1.3778543	16.585357
Rhus coriaria	171.65269	11.4729083	4.4122152	0.72525369	109.375072	0.65498756	0.12866169	16.1568064	73.7622056	0.07122343	12.2772353	61.98296	3.8366839	1.5648095	16.190695	0.71912694	1.11870572	8.02699598
Rhus coriaria	188.440027	15.5015723	8.10579515	1.12960467	113.039308	1.05300988	0.02336029	15.2695418	67.7320305	0.01280323	11.8144654	58.1152291	5.99348607	2.17834681	21.8198562	1.05503145	0.98068284	10.8009883
Rhus coriaria	177.191873	14.3872229	5.65558453	1.22403303	121.995437	1.23837462	0.08474576	17.8754889	77.9958714	0.0480226	13.1660148	64.4263364	4.58865711	1.97109952	17.8402868	0.73728814	1.27857453	7.87222947
Rhus coriaria	179.230371	10.7066291	3.66243535	1.53149976	109.586977	1.06417489	0.90009403	15.6137753	74.5531265	0.95016455	12.7980724	65.5141044	5.34743771	1.46520921	16.3702398	4.35989657	1.58345087	17.0138693
Rhus coriaria	169.27548	9.14081733	2.85278188	1.46381093	105.07484	1.33751846	0.09871984	14.6339242	73.2053176	0.0558838	12.0548991	65.0652388	3.35819793	1.13441654	15.6267848	2.46627277	1.30305268	16.3884786
Punica granatum	191.113786	12.4251319	4.25098945	2.15996042	138.747032	2.06992084	0.72097625	34.328496	99.723285	0.5926781	31.253628	94.8433377	2.19327177	1.1744723	13.7961741	2.09894459	1.20745383	15.6368734
Punica granatum	181.977598	11.2283759	3.38114499	1.78375856	139.308961	1.76042315	0.63378967	38.8690106	101.761357	0.40385812	31.3098942	90.8970131	2.31891724	1.45332918	13.5236465	1.6565028	1.46919726	12.6605476
Punica granatum	169.290835	8.94950125	1.92674564	1.66926434	131.274938	1.53584788	0.34226933	29.2001247	95.7247506	0.23410224	25.5763716	89.3980673	1.3494389	1.0872818	11.348192	2.59133416	1.5782419	16.3528678
Punica granatum	184.018587	14.5323951	4.54593733	2.59665428	148.568508	2.50796601	1.21879979	43.0464684	108.003186	0.9559214	35.5847053	98.1112586	3.57461498	1.73898035	17.0244291	0.94795539	0.97822623	9.75862985
Punica granatum	179.185041	12.501753	5.03077522	2.60420725	140.825477	2.51227113	1.0436307	40.9049474	106.338527	0.65290222	32.5301909	94.7288664	3.25087651	1.48071679	15.8375536	1.20296065	1.10011687	11.312427
Punica granatum	184.335036	14.0344828	6.53214134	2.14687101	149.967646	2.25372499	0.89825458	44.1600681	109.252874	0.55087271	32.8433376	95.5942954	8.99191145	2.93018306	30.8182205	0.87569178	0.95189442	9.45806726
Punica granatum	190.160719	10.2277279	4.81463415	1.57381258	141.038768	1.18279846	1.73658537	40.3224647	104.756098	1.6885751	32.3368421	94.0148909	5.83748395	1.63620026	15.6867779	4.22567394	1.59332478	14.0066752
Punica granatum	181.167867	12.4671467	4.71692169	2.92079208	146.432493	2.75112511	1.5270027	44.7484248	113.224122	1.19306931	36.4572457	102.238074	3.1219622	1.65076508	14.990099	1.93069307	1.27272727	12.9594959
Punica granatum	194.977385	14.9795539	5.99287485	3.377943	154.113693	2.76301115	2.69423792	51.1465304	119.115861	2.58612144	44.4392813	110.354089	5.65520446	1.95910781	16.1716233	3.70848823	1.54956629	13.523544
Punica granatum	196.922982	14.8114603	5.57147258	3.69562539	165.495379	3.4189772	3.35243376	54.5499076	124.422674	3.31269254	47.8930992	114.847197	5.13401109	2.30221811	15.0995071	3.87861984	1.83333333	12.8850893
Punica granatum	177.344123	11.8472659	3.6043369	1.84852294	136.613451	1.64236329	0.77529855	37.8394092	102.286612	0.53425519	30.8013828	92.3582652	3.09145192	1.47988686	15.3318668	1.73852923	1.33500943	13.4512885
Punica granatum	176.170659	13.9690619	6.07684631	4.62774451	142.333333	4.54690619	2.83333333	48.0768463	128.106786	2.21457086	37.8413174	112.777445	3.27944112	1.25449102	16.1506986	1.51796407	1.23353293	13.5329341
Punica granatum	180.702868	13.8392312	4.3438072	2.0976205	142.345333	1.97162904	0.8590604	39.995119	106.889872	0.54942038	31.9728493	95.5750458	3.78126907	1.65436242	16.9405125	1.19890177	1.05582672	11.0738255
Punica granatum	186.632233	13.5747964	4.80754393	3.6798114	153.780111	3.57265324	2.04372053	49.5199314	121.967424	1.69524218	41.5362195	111.014145	3.084012	1.61123018	15.8396914	2.08744106	1.46206601	15.0132876
Punica granatum	213.020336	16.8439578	7.39303872	3.67579194	160.300352	3.72937036	1.83261635	48.4059445	120.537348	1.60461478	43.8427845	114.224482	1.6206492	1.35275714	12.1114587	2.03793508	1.31482206	15.5099726
Punica granatum	194.803742	14.587526	4.8	3.21247401	162.203326	3.13056133	1.88607069	56.2444906	136.635343	1.61039501	48.3255717	125.027443	2.77962578	1.47775468	15.235343	2.16465696	1.47525988	15.5338877
Punica granatum	187.470811	13.9081081	5.61135135	3.37513514	150.662703	3.25405405	1.85837838	50.6275676	125.898378	1.65621622	43.1972973	115.588649	3.37135135	1.32972973	16.0827027	1.71675676	1.34810811	13.2756757
Punica granatum	189.439821	14.639821	6.37583893	3.43892617	154.131096	2.82147651	2.71543624	49.864877	118.228188	2.50559284	39.5798658	104.817002	6.73199105	2.07516779	18.4402685	4.27964206	1.71006711	13.8344519
Punica granatum	168.088222	12.2117336	4.8213498	2.87913542	145.893692	2.89898544	1.37935598	42.328187	116.139391	0.90957212	31.1742391	99.9311866	5.32112925	2.05910895	20.9669166	0.8213498	0.84869872	9.49316277
Cirsium arvense	208.856037	13.5123839	6.10500516	1.95717234	162.119453	1.92672859	0.74922601	47.0727554	132.420795	0.75567595	46.5103199	131.692982	2.47755418	1.86661507	17.5307018	2.13957688	2.40634675	24.5255418
Cirsium arvense	184.527846	9.6859549	1.98641673	1.46916599	141.627819	1.38141809	0.37136648	29.3917414	107.868514	0.30671013	24.8302092	99.0162999	1.96251019	1.07199131	15.0084216	3.3469166	1.86960065	21.9630535
Cirsium arvense	185.972179	9.99407522	3.05100464	1.26558475	147.924008	1.17104585	0.3444101	36.2679031	116.041731	0.24703761	30.7730551	107.091705	3.62261721	1.67465224	18.3335909	3.55538382	1.87712519	22.25966
Cirsium arvense	185.25883	11.8188754	2.97400396	1.76942639	154.467929	1.74456061	0.9513987	52.772252	141.565131	0.83780729	45.5377225	130.345578	3.1737779	2.26928511	17.6877649	1.91664312	2.61175473	20.5775643
Cirsium arvense	188.081858	11.7914033	5.57869785	1.96460177	157.554046	1.90676359	1.62073325	51.0474083	138.201643	1.62800253	45.727244	130.257901	5.90423515	2.33817952	21.7354614	4.61694058	2.02402023	21.4525917
Cirsium arvense	167.258662	9.7755102	4.16089226	2.2809682	132.670147	2.14712862	0.94352159	35.6421452	111.950641	0.63028002	29.0009492	100.614143	3.27384907	2.33270052	17.2966303	1.3820598	2.01613669	15.7313716
Cirsium arvense	185.40979	12.5277691	3.8622529	1.73580169	151.705366	1.67336053	0.58895513	38.0385943	118.770003	0.35017258	29.8826483	105.688108	4.60433009	1.75839347	22.1813618	2.80043928	1.42296831	19.511139
Cirsium arvense	185.093643	11.3634109	4.27813953	1.48589147	148.395039	1.40992248	0.24775194	33.5953488	114.093953	0.15875969	27.7048062	104.055194	2.96806202	1.60124031	18.715969	3.37116279	1.74666667	21.9497674
Cirsium arvense	196.011787	16.6348684	10.2669956	1.98985746	161.920779	10.5126096	1.17763158	55.2390351	134.67352	0.85252193	40.9517544	114.729715	9.63377193	3.86650219	33.7050439	1.41173246	1.18475877	12.8050987
Cirsium arvense	184.296157	11.4383005	2.31802562	1.82786629	152.689784	1.81443299	0.76038738	41.9946892	126.822243	0.61043424	36.3333333	117.923149	2.77163386	1.56107466	16.6701031	3.64636051	1.96813496	22.607935
Cirsium arvense	186.050454	12.9007736	4.93474605	2.05415405	154.672721	1.98351833	1.21661621	50.5973764	136.531113	0.94887319	39.5469223	120.611504	4.67103935	2.02791793	21.6474941	2.88496468	1.71947528	18.7615203
Cirsium arvense	189.509378	14.2257321	5.84172425	1.6219151	164.891083	1.68673906	0.72030273	52.0299441	138.075354	0.50839092	39.0526489	118.815071	5.81375452	2.59855216	26.6459362	1.74234946	1.46989141	15.6281672
Cirsium arvense	180.373907	13.1519679	3.0462828	2.1319242	148.512391	1.85823615	1.61370262	42.1355685	124.057945	1.43221574	34.0269679	111.697886	5.10240525	2.09037901	19.9300292	4.27696793	2.15451895	20.2361516
Cirsium arvense	185.746236	12.8854205	4.40249725	2.55490268	154.343371	2.44105766	1.25817113	51.6063166	138.74697	1.00146897	41.047007	122.345942	4.32354021	1.99742931	20.1266985	2.73191333	1.79471172	17.7370547
Cirsium arvense	202.966449	15.2357875	6.89064927	2.5610438	159.957751	2.51724138	1.30848089	51.0406959	137.871389	1.13482448	46.1562597	130.465362	2.92668531	1.85399192	17.295744	3.75240758	1.95402299	23.5939733
Cirsium arvense	192.1065	13.8086669	6.6573632	2.06426735	161.964745	2.04076386	1.06720529	52.7227323	135.488799	0.82152038	41.760191	119.212633	5.18251928	3.15130371	22.2045538	2.19610723	2.60301138	18.4252663
Cirsium arvense	203.31317	18.4083176	11.5797101	4.22810334	160.490233	11.9451796	2.43541273	57.284184	137.63264	2.10712035	47.5400126	123.219912	4.3194707	2.13169502	20.5166982	1.89224953	1.0541903	18.9798362
Cirsium arvense	179.367236	14.8649068	6.50465839	5.11878882	155.634317	4.56909938	5.04891304	47.8400621	131.932453	4.80046584	38.6925466	118.34705	10.8571429	3.42546584	27.9045031	8.21195652	2.46040373	24.1420807
Cirsium arvense	177.692957	12.3175875	4.81695487	4.42808941	154.277098	4.44580346	2.53395192	48.6478279	136.446225	2.03205399	40.9536061	123.926191	5.22986082	2.01265289	23.6516238	4.55757065	2.16828342	26.6613243
Crepis foetida	197.295585	12.6929409	6.60962834	0.37889748	110.325518	0.32252432	0.02519332	17.4814168	82.4387628	0.01172362	13.6717386	71.5397855	4.06510352	1.4150661	17.7847343	2.7503118	1.22274882	15.26665
Crepis foetida	190.509681	11.4757973	3.50370159	0.89806378	109.595103	0.78388383	0.08656036	15.3197608	77.0982346	0.06976082	13.0495444	69.9686788	3.24345103	1.14009112	16.6642938	2.63952164	1.32773349	18.8969248
Crepis foetida	197.356361	14.9744733	4.81523501	0.74655592	117.260737	0.65153971	0.44975689	18.8885737	83.8146272	0.40113452	15.243517	74.6991491	5.18861426	1.63756078	19.1926661	3.19286872	1.30794165	15.9645462
Crepis foetida	196.982908	12.7848023	5.77594728	0.6029654	111.276977	0.45881384	0.47384679	17.3976524	82.4277183	0.48208402	14.3609967	74.4384267	5.16433278	1.40403624	20.9211285	3.44686985	1.3315486	18.8251647
Crepis foetida	201.774478	16.1777861	10.8107499	0.57601955	125.807931	0.69892877	0.06728059	19.9205037	79.790265	0.16087202	14.063334	67.0255591	10.6115392	3.22119902	30.8216501	0.35331705	1.12403684	6.0195452
Crepis foetida	187.400217	12.6499459	5.35510646	1.4453266	111.049802	1.29267412	0.24972934	16.9126669	80.030314	0.21508481	14.7177914	73.9343197	3.33309275	1.16780946	15.7538795	2.11295561	1.26849513	14.7412486
Crepis foetida	205.422264	15.3128351	5.33617155	1.0419426	111.592873	0.92778303	0.00252286	15.3292337	75.457269	0.00283822	14.1018606	71.884579	3.76442763	1.18984547	17.2734153	2.73793756	1.23084201	18.3393251
Crepis foetida	196.291833	15.344081	9.48811485	0.68910332	121.503648	0.66745116	0.26829842	20.913156	85.0833137	0.18945634	15.8663215	73.4568134	7.33584373	2.24523417	25.073429	1.04401036	1.2544128	9.5121205
Crepis foetida	184.450409	10.4055202	2.3066424	0.93600243	104.318775	0.87048832	0.00363967	13.0424628	67.8865635	0.00151653	11.3848954	61.6305732	1.87655444	1.62541705	13.2632696	2.32939035	1.59417652	15.9414619
Crepis foetida	186.788829	11.9668468	3.9390991	1.0209009	111.698378	0.90522523	0.21117117	17.0843243	82.2659459	0.1372973	13.3596396	71.9996396	3.00108108	1.10666667	15.8983784	1.69045045	1.13945946	14.3664865
Crepis foetida	191.29988	12.1409255	6.6108774	0.44080529	113.028245	0.40114183	0.00751202	17.53125	79.6292067	0.00480769	13.1433293	67.656851	5.51141827	1.81550481	20.6926082	0.90024038	1.07061298	9.22205529
Crepis foetida	192.647476	14.7738412	7.33510481	0.87599646	117.501329	0.86566283	0.1662238	18.6808385	81.4425745	0.10865072	14.0986123	69.1175081	5.45645114	1.92116918	20.1868911	0.84765279	1.14821376	8.69028639
Crepis foetida	195.32926	18.4676492	9.25413372	0.50431344	117.259526	0.45794393	0.0053918	19.4349389	80.4306254	0.01617541	15.104601	71.1721783	10.6667865	3.28432782	34.2296909	1.25988497	1.16031632	10.9658519
Crepis foetida	183.040062	10.5674114	3.5866718	0.96841294	105.248459	0.78505393	0.0046225	14.4029276	74.059322	0.00269646	11.6922188	65.3339753	3.09822804	1.09167951	14.837057	1.50346687	1.29275809	13.0897535
Crepis foetida	188.8425	11.5057143	3.36964286	0.56857143	102.253571	0.51964286	0.005	14.0746429	75.2446429	0.00214286	11.7264286	67.38	2.83785714	0.95214286	17.1271429	2.35464286	1.04392857	18.1353571
Crepis foetida	196.241594	13.317144	7.11290992	0.47903694	116.336447	0.47031963	0.01639685	17.9105438	79.9232046	0.0083022	13.5276048	68.6176837	6.86073059	2.08094645	24.8397675	1.32835201	1.18202574	10.8933167
Crepis foetida	194.253903	18.5249071	8.21524164	0.51449814	126.171004	0.5063197	0.00334572	20.6107807	85.5583643	0.00111524	14.8312268	72.7494424	6.76096654	2.27583643	25.2527881	0.98438662	1.01672862	10.3237918
Crepis foetida	193.382683	11.8138298	6.32801418	1.11170213	118.633274	1.04137116	0.03605201	16.6474586	76.9902482	0.01832151	13.0328014	66.65987	4.34338061	1.65248227	18.3156028	1.04166667	1.07949173	9.9500591
Crepis foetida	202.33614	13.0938064	4.9882742	1.81389056	110.372219	1.76879134	0.47925436	17.0273602	79.9834636	0.42784125	15.2432351	75.4966927	3.173181	1.1903187	15.6241732	4.38634997	1.33042694	23.8647023
Crepis foetida	196.422092	10.4553767	3.58888076	1.3950256	94.1419166	1.19202634	0.00402341	11.5160936	65.9890271	0.00219459	11.2596928	65.0321873	1.05998537	0.93269934	10.1649598	3.93635699	1.32662765	20.2132407
Rubus ulmifolius	191.823826	12.8584935	4.1944532	3.08729909	162.833596	2.96690829	1.75858809	56.106839	146.191932	1.60699653	48.3857548	133.892846	2.8417901	1.9190041	16.8250867	2.43239836	2.13646391	19.8641664
Rubus ulmifolius	190.501313	13.0791745	3.85365854	3.00412758	168.228893	2.94559099	1.87016886	61.356848	159.95197	1.53020638	52.4690432	144.843902	2.74971857	1.36022514	16.8941839	2.50469043	1.47091932	18.2769231
Rubus ulmifolius	186.811089	14.8523062	4.99656526	3.28900883	157.901374	3.09421001	3.18842002	57.2085378	149.509814	3.02109912	47.3174681	133.638371	6.22178606	1.97006869	20.8385672	4.82139352	1.84347399	19.8056919
Rubus ulmifolius	170.644964	12.4978417	4.57194245	2.36690647	145.33741	2.3323741	1.50395683	50.4392086	136.144964	1.21726619	39.6233813	119.297122	4.38705036	1.55359712	19.6956835	1.65503597	1.08057554	13.531295
Rubus ulmifolius	170.261891	10.7137599	2.74348811	2.13391846	140.675255	2.05351076	1.19422424	47.0475651	134.24547	1.06342016	40.8046433	124.873443	2.7599094	1.08323896	17.355889	1.75141563	0.85305776	16.2604757
Rubus ulmifolius	174.316787	10.0460289	4.38898917	2.39891697	141.729693	2.25947653	1.43185921	48.7572202	133.950812	1.18998195	41.4142599	123.288357	4.07445848	1.12184116	19.2333032	1.95036101	1.09341155	15.6525271
Rubus ulmifolius	170.596154	12.5286116	5.27251407	2.89399625	144.197467	3.04080675	1.56894934	51.4873358	134.603659	1.20168856	39.3832083	117.309099	5.36538462	1.92166979	23.0445591	1.58302064	1.01360225	14.3592871
Rubus ulmifolius	183.586701	11.4751918	3.7601023	3.7028133	154.852685	3.55140665	1.93554987	46.6936061	136.535038	1.54015345	38.9401535	122.817903	2.24245524	1.18363171	16.3815857	2.24245524	1.27058824	17.9861893
Rubus ulmifolius	193.719474	14.6167815	7.08766437	4.06449593	168.329994	3.67438948	2.85723231	59.2210394	149.860363	2.54602379	49.8666249	134.504696	6.24671259	1.94176581	21.1158422	4.17720726	1.39198497	17.4708829
Rubus ulmifolius	185.229008	17.0892176	7.47757634	3.82776718	171.871183	4.0610687	2.4351145	60.0209924	151.774332	1.76240458	46.0667939	129.030057	5.28101145	2.18320611	22.2414122	1.25333969	1.26431298	11.5300573
Rubus ulmifolius	184.567036	10.6496976	3.09072581	2.79334677	153.24244	2.67540323	1.33064516	46.1733871	135.064012	1.12046371	39.3775202	123.641129	1.89465726	1.31048387	13.9047379	2.73840726	1.5297379	18.8200605
Rubus ulmifolius	190.008242	14.7005495	7.44368132	4.13942308	166.14217	4.00412088	2.63118132	55.6126374	145.611264	2.06524725	43.4635989	126.177198	4.18543956	1.42307692	19.0432692	1.6510989	1.28159341	13.834478
Rubus ulmifolius	195.680632	15.4932806	8.36837945	4.67193676	158.298024	5.30671937	2.49802372	54.0600791	140.112253	2.27588933	49.5533597	133.032411	3.84743083	1.23320158	19.4719368	2.67667984	1.15731225	20.5596838
Rubus ulmifolius	192.590081	13.0921053	4.56831984	3.89625506	161.698887	3.82742915	1.80819838	47.6811741	135.028846	1.68977733	44.8876518	130.630061	2.19939271	1.19686235	14.8071862	3.13866397	1.51265182	21.2469636
Rubus ulmifolius	198.849345	18.1129913	10.3875546	3.72652838	184.787118	4.80731441	2.4268559	71.2052402	167.033297	1.89847162	57.345524	143.27893	6.41157205	3.39137555	28.128821	0.43941048	1.96943231	14.3313319
Rubus ulmifolius	180.626743	11.9844135	4.46103363	4.85315833	156.193601	4.73092699	2.95898277	50.2707137	140.660377	2.70467596	46.8515176	135.012305	1.83100902	0.96390484	15.6251025	2.72354389	1.22887613	20.6415094
Rubus ulmifolius	174.078488	15.7180233	5.94258721	4.20203488	149.190407	4.10465116	2.46584302	52.4789244	136.210756	2.17587209	45.8212209	126.851744	5.05450581	1.6184593	21.8575581	2.18604651	0.83502907	16.5784884
Prunus domestica	175.190331	7.80702823	3.20353443	1.98659354	136.867967	1.85191956	0.76599634	38.31688	118.693073	0.5984156	32.7192769	109.833435	3.3215519	1.33902092	16.8846232	2.44221003	1.32845826	17.0658135
Prunus domestica	173.24328	8.30264939	3.20421582	1.86366273	138.799265	1.80893444	0.81434926	40.6016244	122.924579	0.54534906	32.196287	109.570296	2.9495262	1.55501837	16.0394508	2.04099787	1.59369561	14.3668536
Prunus domestica	170.380985	6.59694397	2.41409168	1.27300509	131.458913	1.18913413	0.46179966	33.9928693	112.567402	0.31918506	28.5375212	102.968081	2.23735144	1.57724958	13.9225806	1.7237691	1.38183362	13.1803056
Prunus domestica	172.895678	8.26840982	3.75200107	1.7501334	142.072172	1.68729989	0.88767343	46.9234258	130.139007	0.80429562	42.1632871	123.088581	4.12620064	1.74306297	18.4793223	1.73639274	1.27147812	13.3220384
Prunus domestica	170.470905	7.22826331	3.24376545	1.83936194	136.500337	1.77218603	0.72028758	39.9112559	121.536733	0.46978207	31.6744552	108.440126	3.06784992	1.52078185	15.6620984	1.91822062	1.47629746	14.2114132
Prunus domestica	181.852204	8.47396694	5.2600551	1.85716253	153.854132	1.84903581	0.93732782	49.8311295	133.542011	0.63030303	37.2548209	114.549449	3.81115702	1.91019284	16.5646006	1.15702479	1.29366391	9.89917355
Prunus domestica	177.590642	8.70491044	3.54014824	1.77007412	139.851297	1.72297715	0.73177888	40.2600371	122.12168	0.43993206	31.8812539	108.73425	2.59450278	1.62476838	14.723286	1.77980235	1.55080296	13.1806671
Prunus domestica	179.669991	7.98190212	4.49732225	2.0245614	145.085319	1.93148661	0.97451524	47.7445983	131.416251	0.73296399	38.7224377	118.163989	4.02363804	1.69824561	17.9817175	2.00166205	1.52262235	14.6064635
Prunus domestica	184.657912	9.40534914	5.55044843	2.01121076	156.012492	1.99151185	0.97501602	50.8273543	133.877643	0.66880205	37.5243434	114.404068	4.45723895	1.99231262	18.933376	1.22133248	1.29948751	10.586483
Prunus domestica	167.761179	7.23482388	2.7469398	2.00049963	136.250312	1.91206595	0.89208094	39.8243817	121.879091	0.57232076	31.6430177	109.200849	3.20209843	1.39470397	16.2530602	1.92530602	1.36572571	14.5875593
Prunus domestica	188.260555	11.3565557	8.499791	1.95847847	170.346245	9.27657796	0.7433468	52.2434165	130.143932	0.59384144	41.71966	115.537272	5.07482235	2.63522363	18.5760067	0.72746273	1.4423854	7.11606521
Prunus domestica	159.072009	6.09032978	1.96638522	1.79719611	126.358929	1.69874144	0.49434443	29.0707344	105.012426	0.45483511	27.8483352	102.934523	2.18575753	1.24422495	14.0468377	2.74956189	1.55265254	18.8101004
Prunus domestica	174.476857	8.04828541	3.68983546	1.5737352	147.130248	1.49684761	0.7248962	48.5128402	135.431186	0.6195602	42.635399	126.6823	3.46332462	1.64554821	16.7750269	1.56927572	1.41811472	12.5829617
Prunus domestica	185.881906	9.47082557	5.24037865	1.47470515	150.485568	1.44475481	0.72858473	52.4911546	136.377716	0.53972688	42.0937306	120.888889	5.38733706	1.89168218	20.8989758	2.38019863	1.46260087	14.655959
Prunus domestica	167.288393	6.55447215	2.04856554	1.8655541	136.998312	1.79636227	0.53347084	34.3658354	111.312207	0.50121883	33.2973936	111.03919	2.51303206	1.3712732	15.231952	2.75135946	1.6272267	18.3030189
Prunus domestica	178.550607	8.43493349	6.20281473	1.75477154	153.563524	2.10179294	0.79236553	44.9307885	123.002892	0.4794679	31.6803547	103.149412	4.09273183	2.03007519	16.4301137	1.0187006	1.41334104	8.67630615
Prunus domestica	174.960045	8.38785123	4.78707163	1.55822641	152.536138	1.57592984	0.62611662	48.6110119	130.991229	0.46434952	41.5086893	121.11629	3.74403118	1.87721293	16.3085918	1.09046614	1.32402144	9.56309891
Prunus domestica	171.766231	7.16884295	2.97714908	2.07036634	140.177729	1.97950671	0.86579616	40.9622778	123.027385	0.57653246	33.1412768	110.673377	3.46898803	1.32861806	16.8585419	2.36089953	1.55857816	16.2776569
Prunus domestica	182.827911	8.21623838	2.59226353	1.54715692	148.756971	1.47416621	0.64516129	44.0106616	131.165118	0.63696009	41.9885183	128.176599	2.32381083	1.48879169	14.6515856	2.2592947	1.63942045	15.6045653
Prunus domestica	182.59312	9.00453479	5.19655981	1.74792807	153.136669	1.74902267	0.89726349	50.9069586	134.32197	0.65629398	38.6157936	116.759343	4.6112588	1.8870993	19.7699765	1.31712275	1.22439406	11.5577795
Oenothera speciosa	199.0570255	10.54303528	7.454987835	1.633667883	159.6698601	1.585006083	0.451794404	31.87712895	99.04303528	0.194343066	23.72582117	85.22080292	4.215632603	1.695407543	17.0796837	0.706356448	1.220042579	7.819343066
Oenothera speciosa	206.8573688	9.493991145	5.288899431	1.541271347	146.2689753	1.488456673	0.269449715	26.11464263	93.68912081	0.231182796	25.21726755	92.07779886	2.261385199	1.108001265	13.30487034	2.124762808	1.277830487	15.33080329
Oenothera speciosa	200.0619751	9.938915755	3.87668618	1.737465004	156.3830491	1.654746755	0.397938407	30.10015271	99.97416645	0.336345126	28.31878341	96.73250191	1.781878341	1.142784424	12.14863833	1.938152202	1.341180962	13.65054721
Oenothera speciosa	199.3116764	12.89842606	9.573389458	1.819363104	167.5054905	2.289165447	0.440702782	33.55490483	99.50768668	0.173316252	22.85175695	82.49249634	5.115483163	2.168008785	18.13030747	0.458272328	1.255856515	5.834187408
Oenothera speciosa	205.1369153	9.457519242	4.571047957	1.658673771	144.0315275	1.613676732	0.272350503	24.05639432	90.18117229	0.194937833	21.28596803	84.79188869	1.669775015	0.986382475	11.75858496	2.24526347	1.262433393	15.47424512
Oenothera speciosa	201.0502204	11.49401763	6.501416877	1.542978589	157.9335642	1.486303526	0.434666247	32.12358312	99.75362091	0.227015113	24.74433249	87.79219144	3.473394207	1.586429471	15.62877834	1.218513854	1.150188917	10.42632242
Oenothera speciosa	188.7122148	7.784161074	2.78	1.515033557	140.7897987	1.435436242	0.316241611	25.36201342	91.84255034	0.225637584	21.19758389	83.96885906	1.700536913	1.143489933	11.86201342	1.72590604	1.359865772	13.37073826
Oenothera speciosa	192.8122247	8.417033774	4.11839207	1.573054332	140.0111968	1.501651982	0.273127753	24.52863436	89.94419971	0.194566814	20.63215859	82.39445668	2.570851689	1.1530837	14.33333333	2.013032305	1.196035242	14.33370044
Oenothera speciosa	209.4442865	9.636504654	5.932781799	1.616985522	146.7333247	1.537228542	0.25581696	26.91752844	95.1483971	0.215227508	24.88792658	91.50633402	1.424767322	0.996509824	10.97233713	2.100180972	1.235651499	15.13547053
Oenothera speciosa	201.4433938	10.00523895	4.228852543	1.652312803	152.5539228	1.575261947	0.372476361	28.03296703	96.40097112	0.292742142	24.71850243	90.31791464	2.142984922	1.119729108	12.879632	2.048044978	1.354076156	14.53092257
Oenothera speciosa	193.8848115	10.01042129	5.207317073	1.549889135	152.9605322	1.479822616	0.354988914	30.07272727	98.87073171	0.180487805	22.9251663	86.07971175	2.761751663	1.48481153	13.80155211	0.886141907	1.267073171	8.825609756
Oenothera speciosa	207.3509188	8.893153527	5.664493183	1.381594547	142.5165975	1.303200948	0.234736218	25.18405453	92.1659751	0.182720806	22.2071725	86.94798459	2.172050978	1.089952579	12.95035566	2.135002964	1.193538826	15.30438648
Oenothera speciosa	205.9978012	9.771006754	5.840113083	1.472593058	154.2159573	1.438982252	0.295586619	28.881891	96.5674572	0.278310036	27.60483744	94.26166169	3.043662635	1.270928224	15.13428616	2.459085912	1.400973771	15.59509973
Oenothera speciosa	192.2636564	9.59140876	5.659056317	1.372738035	148.4818197	1.348723152	0.37493658	30.25790631	98.92423474	0.194994081	22.73532894	86.03365466	3.516319973	1.501099273	15.36597328	0.986808727	1.187383731	9.397260274
Oenothera speciosa	200.8367042	10.9295507	6.91217592	1.419438034	160.423103	1.378987376	0.386860323	34.30433012	103.1022126	0.185014253	25.53956835	89.01438849	4.292113479	1.867245826	17.3907968	1.043572689	1.346952627	9.083073164
Oenothera speciosa	204.7061034	11.14281419	9.839597114	1.676037282	170.1434155	1.693776308	0.298406494	31.6213169	98.21001203	0.108238124	22.06885147	81.76939266	3.670775707	1.718580878	14.18941672	0.540589296	1.312838244	5.974293446
Oenothera speciosa	214.870842	10.14241164	7.557172557	1.372920998	165.0922557	1.323674636	0.287422037	33.82731289	104.1109667	0.16722973	28.19269751	95.02585759	2.991034304	1.295348233	14.17658524	2.451143451	1.40462578	14.77806653
Oenothera speciosa	213.1020375	12.31573881	7.50312851	1.620728381	169.4979945	1.550457244	0.540510188	39.33547249	109.7521258	0.331782448	31.99759345	99.08647521	3.46847425	1.540510188	14.62923151	1.883041874	1.194609337	12.14744104
Oenothera speciosa	193.9401153	8.789886145	3.950761496	1.392281532	141.4700577	1.313470353	0.25240278	24.40514565	89.93434866	0.166050569	20.82019814	82.81605796	2.451870472	1.112967618	13.97087092	2.296466065	1.284193405	15.60683129
Rubus fruticosus	211.335234	12.2517674	6.08757127	1.59247434	121.186089	1.50171038	0.29509692	20.7201824	89.6428734	0.22554162	17.9968073	84.3128848	8.8009122	2.52200684	31.0378563	6.15940707	2.3277081	26.4649943
Rubus fruticosus	208.010277	12.4845842	5.98396138	0.69152912	100.047026	0.63469324	0.02242292	15.9201183	79.4210526	0.01744005	13.0401744	71.4553099	6.02802865	1.67953908	24.3307381	3.92619122	1.43989411	20.5937403
Rubus fruticosus	202.503299	9.9452326	4.51732102	0.68558232	94.5183108	0.61596833	0.03662158	14.4902672	74.708677	0.02969317	12.9447377	70.0270538	5.20158364	1.47426592	20.1177829	4.33157374	1.55179809	20.1629825
Rubus fruticosus	211.618757	15.5236371	7.37971788	1.24742661	118.494853	1.16183759	0.24628288	21.2052993	89.5733892	0.17136866	18.2647732	83.8459779	8.86160884	2.69595883	30.0131529	5.38638963	2.15059093	23.304613
Rubus fruticosus	197.907998	10.2461666	3.26875259	0.712184	91.3191048	0.6116867	0.03999171	12.8079155	69.2606714	0.03294654	11.1682553	63.7670949	3.55283879	1.18027352	16.2552839	4.67633651	1.64504766	21.6156237
Rubus fruticosus	199.363422	12.0155882	5.33460214	0.86188146	102.49429	0.76962117	0.19720863	17.2682617	80.7727026	0.12996194	13.7935472	70.5834693	5.41399311	2.01576944	21.1288744	3.39822367	1.7337321	17.0895414
Rubus fruticosus	204.825882	13.4509244	6.65361345	0.64537815	102.577815	0.58	0.16504202	17.4386555	79.2964706	0.09663866	13.7236975	68.5951261	5.83714286	1.80655462	21.2662185	3.3707563	1.40252101	15.6645378
Rubus fruticosus	204.822971	12.7793071	5.53156146	0.77195064	100.599905	0.68414808	0.11532985	16.6979117	79.6207879	0.07712387	13.4634551	70.6502136	5.95182724	1.85856668	21.7759848	4.08115804	1.74110109	18.659943
Rubus fruticosus	208.445646	11.2356289	3.84424208	0.58907228	96.7675963	0.52380952	0.01745399	13.4957314	71.7417947	0.01897173	12.2320243	67.676532	4.57749953	1.51394422	18.908746	5.67368621	2.08385506	24.5729463
Rubus fruticosus	201.480676	14.9422486	7.13175231	0.76152833	107.07971	0.69499341	0.04238032	18.6012297	82.0814668	0.02129996	14.338823	71.0513834	7.03008344	2.35924462	24.0318401	3.20289855	1.54501537	14.6578832
Rubus fruticosus	199.930566	10.6355368	6.87778632	0.92954138	126.986677	0.89559313	0.31462977	28.2503203	102.440815	0.22777351	21.6970279	89.651422	6.82436587	2.42275173	24.2774789	4.02767102	1.86561619	18.2500641
Rubus fruticosus	199.758743	13.1282265	6.56307244	0.9968776	107.517485	0.94837635	0.2204413	19.5410075	85.115945	0.12885096	15.3315987	74.6733972	6.35137386	2.32639467	23.0126978	3.45170691	1.71190674	16.6538301
Rubus fruticosus	218.016954	16.7695942	10.7968316	1.67565314	133.321568	1.54335742	0.08476932	23.913841	93.5969983	0.06281267	18.4758199	83.3682601	12.7348527	3.86436909	38.2262368	6.36742635	2.91634241	24.557254
Rubus fruticosus	197.700202	12.7193939	7.80323232	0.73676768	107.900808	0.67858586	0.08222222	18.7359596	81.4028283	0.05030303	15.8268687	74.1840404	8.20808081	2.83656566	27.8480808	2.83939394	1.49191919	14.5232323
Rubus fruticosus	201.731483	11.5792695	4.9724546	0.72026117	98.7008774	0.64007345	0.05774332	16.0724342	78.6062028	0.04223628	13.1538462	70.0038768	5.54397062	1.87798408	20.7622934	4.70046929	1.9826566	20.5821261
Rubus fruticosus	208.217391	10.9153644	4.03403992	0.52204858	95.3275569	0.44035278	0.02305431	13.9257311	72.2614885	0.01856723	11.9930373	66.4501006	5.31610707	1.54541235	20.5044097	5.54711434	2.06436639	24.0352777
Rubus fruticosus	202.826803	9.56879585	5.14045446	0.56307032	98.1247093	0.48452317	0.07174808	15.9989265	78.0645912	0.05296117	13.2828771	69.8126677	5.01162999	1.61978887	19.8443371	4.05224548	1.74324566	19.0109143
Rubus fruticosus	214.416638	13.5540214	9.02191923	1.17362789	132.942354	1.08836728	0.22437004	26.7117708	99.3841905	0.13341388	20.6372109	87.8684846	8.87210908	3.08060062	29.5950984	5.27614774	2.42026234	21.3339662
Rubus fruticosus	211.228162	13.0219282	8.43965205	0.90630663	112.068866	0.86263139	0.10710402	19.2886916	84.7620515	0.05944183	15.0023559	74.4532439	8.00960493	2.58082639	26.6022109	4.54440014	1.97335991	19.38166
Rubus fruticosus	203.576602	11.1572888	6.20798514	0.28969359	93.1383473	0.25626741	0.02191272	15.8969359	76.488208	0.01708449	12.7949861	66.9130919	5.1816156	1.57920149	19.3988858	3.18328691	1.32181987	15.7452182
